# Supplementary material for: New Approach for Targeting Small-Molecule Candidates for Intrinsically Disordered Proteins
Source: Methods Protoc. 2025 Dec 10;8(6):150. doi: 10.3390/mps8060150 (PMC12736206; doi:10.3390/mps8060150)
Supplement: Supplementary file 1 [file mps-08-00150-s001.zip › Supplementary Table S1.xlsx]

## Sheet: UNIPROT Tau interacting drugs
Name	Explicit hydrogens SMILES
Astemizole	[CH3]Oc1[cH][cH]c([cH][cH]1)[CH2][CH2]N1[CH2][CH2][CH]([CH2][CH2]1)[NH]c1nc2c(n1[CH2]c1[cH][cH]c([cH][cH]1)F)[cH][cH][cH][cH]2
Docetalex	[CH3]C(=O)O[C@@]12[CH2]O[C@@H]1[CH2][C@@H]([C@@]1([C@@H]2[C@H](OC(=O)c2[cH][cH][cH][cH][cH]2)[C@]2([OH])[CH2][C@H](OC(=O)[C@@H]([C@H](c3[cH][cH][cH][cH][cH]3)[NH]C(=O)OC([CH3])([CH3])[CH3])[OH])C(=C(C2([CH3])[CH3])[C@H](C1=O)[OH])[CH3])[CH3])[OH]
Flortaucipir	Fc1[cH][cH]c([cH]n1)c1[cH][cH]c2c([cH]1)[nH]c1c2[cH]n[cH][cH]1
Lansoprazole	O=S(c1nc2c([nH]1)[cH][cH][cH][cH]2)[CH2]c1n[cH][cH]c(c1[CH3])O[CH2]C(F)(F)F
Paclitaxel	[CH3]C(=O)O[C@H]1C(=O)[C@]2([CH3])[C@@H]([OH])[CH2][C@@H]3[C@]([C@H]2[C@@H]([C@]2(C(C1=C([CH3])[C@@H](OC(=O)[C@@H]([C@H](c1[cH][cH][cH][cH][cH]1)[NH]C(=O)c1[cH][cH][cH][cH][cH]1)[OH])[CH2]2)([CH3])[CH3])[OH])OC(=O)c1[cH][cH][cH][cH][cH]1)([CH2]O3)OC(=O)[CH3]

## Sheet: Drugbank candidates F(0.080)
ID	Amplitude	S/N
DB01012	0.40481	13.4528
DB00298	0.51939	12.4948
DB01187	0.45997	11.898
DB01393	0.32723	9.6733
DB00925	0.29484	8.1177

## Sheet: Drugbank candidates F(0.167)
ID	Amplitude	S/N
DB00449	1.14833	28.3519
DB06287	3.6492	23.9378
DB01361	3.04455	22.8249
DB00981	0.68078	21.7831
DB01590	3.23776	20.7484
DB00035	2.30313	20.5591
DB01066	1.00199	20.1406
DB01248	1.78468	20.023
DB01130	1.34609	18.5894
DB00877	2.32115	17.8926
DB01656	1.06423	17.8509
DB00362	1.69175	17.7794
DB00993	0.23335	17.1837
DB00166	0.70077	17.1443
DB01326	0.62691	16.6694
DB00313	0.28	16.1681
DB01275	0.07511	15.4977
DB00239	0.76992	15.4855
DB01080	0.24535	15.4239
DB00750	0.227	15.203
DB00937	0.25432	15.1623
DB00297	0.43126	14.8903
DB01002	0.43126	14.8903
DB00471	0.74944	14.8361
DB00873	0.78235	14.7788
DB02703	0.94342	14.5659
DB00265	0.18983	14.5129
DB01207	0.71709	14.3561
DB06589	0.39561	14.3353
DB00851	0.1932	14.2597
DB00896	0.49649	13.8425
DB00667	0.1483	13.8036
DB00275	0.49557	13.7391
DB00293	0.59312	13.7014
DB01110	0.60412	13.6575
DB01008	0.74651	13.6338
DB01551	0.66019	13.5158
DB00545	0.2386	13.4306
DB01032	0.42288	13.4133
DB00296	0.37098	13.359
DB00227	0.74117	13.2845
DB08911	0.56881	13.2417
DB01423	0.35684	12.9898
DB08835	0.44639	12.9415
DB00155	0.21827	12.9192
DB04839	0.58641	12.9023
DB00430	0.64787	12.8876
DB01023	0.65282	12.8729
DB00837	0.36463	12.7647
DB01409	0.52913	12.6608
DB00861	0.26084	12.6269
DB01625	0.27698	12.5202
DB00278	0.80352	12.4589
DB08874	1.82866	12.4266
DB00262	0.43967	12.4082
DB00161	0.09596	12.2276
DB00459	0.32406	12.21
DB00167	0.1449	12.1711
DB00327	0.44934	12.1635
DB01440	0.29276	12.154
DB00784	0.13462	12.1228
DB00257	0.13611	12.0901
DB00904	0.30394	12.0116
DB00641	0.67926	12.0061
DB00961	0.27282	11.9989
DB00130	0.16567	11.8593
DB01013	0.69952	11.8374
DB00970	1.59041	11.8095
DB00173	0.06479	11.7207
DB00368	0.11991	11.6992
DB01074	0.23631	11.466
DB00818	0.12704	11.4338
DB00272	0.12208	11.2994
DB00946	0.19786	11.2682
DB00906	0.53169	11.1534
DB00129	0.16881	11.1425
DB00867	0.21676	11.0882
DB00639	0.41366	11.0182
DB00172	0.15066	11.0158
DB00629	0.22701	10.9415
DB00284	0.7164	10.7873
DB00295	0.32504	10.7106
DB01466	0.48602	10.665
DB01090	0.20441	10.5933
DB01600	0.14169	10.5846
DB01408	0.46997	10.4531
DB01040	0.04574	10.3358
DB04845	0.62269	10.2924
DB01127	0.41164	10.2406
DB00659	0.27072	10.1958
DB00889	0.34833	10.1513
DB01140	0.25078	9.97634
DB00759	0.26863	9.94956
DB00431	0.27638	9.89278
DB00650	0.46123	9.87961
DB00733	0.0622	9.67066
DB00596	0.56469	9.65534
DB08792	0.3145	9.61848
DB00116	0.35969	9.60239
DB01192	0.366	9.47523
DB06637	0.00873	9.3934
DB04930	0.38946	9.28871
DB01255	0.222	9.22897
DB00160	0.05005	9.18407
DB01095	0.29093	8.98417
DB01159	0.09472	8.91344
DB00513	0.15323	8.84179
DB06707	0.0691	8.80642
DB01050	0.13405	8.71584
DB00627	0.01929	8.7008
DB00240	0.322	8.18698
DB01612	0.25192	8.1662
DB01245	0.14128	8.11558
DB00567	0.18522	8.02738
DB00566	0.01109	7.63362
DB00704	0.36035	7.60801
DB00985	0.18045	7.30212
DB00119	0.04271	7.12491
DB08928	1.83687	6.53048

## Sheet: Drugbank candidates F(0.194)
ID	Amplitude	S/N
DB01420	1.00595	22.2198
DB06772	2.47515	22.1269
DB00968	0.32319	21.4708
DB00304	0.7057	20.8734
DB08804	1.07694	19.5789
DB01599	0.50271	19.5583
DB08866	0.91072	19.0285
DB01145	0.87282	18.6937
DB04948	0.73075	17.9656
DB00367	0.6642	17.6028
DB00136	0.81547	16.7494
DB06212	0.54466	16.1767
DB01235	0.18265	16.0503
DB00519	0.83706	15.9182
DB01076	0.79483	15.4089
DB00841	0.42254	15.2005
DB00948	0.74609	15.1649
DB00595	0.3947	14.9487
DB00499	0.30948	14.8788
DB00756	0.56308	14.6344
DB00179	0.35815	14.6064
DB01116	0.64317	14.576
DB01119	0.36298	14.5473
DB00169	0.55702	14.3165
DB01054	0.52138	14.2906
DB00923	0.75276	14.2542
DB04575	0.65331	14.1798
DB01229	1.19175	14.0887
DB00699	0.77246	13.9879
DB00394	0.96289	13.8404
DB06725	0.41783	13.684
DB06781	1.04282	13.6549
DB00799	0.54794	13.4988
DB01436	0.65596	13.4091
DB01147	0.52548	13.1041
DB06766	0.53285	12.949
DB00741	0.58306	12.9231
DB01115	0.40149	12.9112
DB00765	0.17452	12.8932
DB00609	0.12307	12.5648
DB01463	0.24236	12.3982
DB00913	0.52779	12.3778
DB01330	0.73817	12.3508
DB04843	0.44163	12.272
DB00139	0.19021	11.5564
DB00333	0.25539	11.5264
DB00117	0.13859	11.4518
DB00556	0.14683	11.0664
DB00135	0.10517	10.7689
DB00794	0.18016	10.6229
DB00774	0.41701	10.4837
DB01099	0.11869	10.0326
DB00469	0.22129	9.79918
DB01340	0.51511	9.78744
DB06730	0.31672	9.46479
DB00338	0.48235	9.45327
DB00836	0.4183	9.38056
DB00843	0.50044	9.13335
DB00586	0.21152	9.01319
DB01242	0.2703	8.79829
DB00465	0.12661	8.12537
DB00711	0.21195	7.89993
DB06729	0.07661	6.61168

## Sheet: Drugbank candidates F(0.333)
ID	Amplitude	S/N
DB00850	0.71948	14.6572
DB06699	2.05541	13.7851
DB00402	0.60506	12.8592
DB01198	0.60506	12.8592
DB06414	0.43925	12.152
DB06439	0.43925	12.152
DB00433	0.44855	11.6043
DB01075	0.28637	11.0517
DB00318	0.36666	8.87844

## Sheet: Drugbank candidates F(0.342)
ID	Amplitude	S/N
DB06804	8.10332	39.0809
DB00868	7.8075	37.7363
DB06705	4.62897	31.8663
DB00789	2.87031	30.8767
DB00557	1.61338	26.1805
DB01224	1.64718	25.5849
DB00341	1.47106	25.2285
DB04794	0.06187	22.445
DB00883	0.87453	22.0089
DB00974	1.05076	21.6675
DB01613	0.88998	21.5923
DB00334	0.89937	20.9764
DB00698	0.40492	20.2229
DB00538	2.40837	20.2045
DB01185	0.87064	20.0271
DB06800	1.02791	19.7612
DB00743	1.93645	19.3501
DB08887	1.03967	19.0669
DB01020	0.64417	18.8748
DB08932	1.24233	18.6391
DB00375	0.1975	18.6284
DB00727	0.62791	18.3131
DB00590	1.33372	18.0768
DB00363	0.71752	18.0388
DB00199	1.96086	17.9498
DB01544	0.44211	17.9411
DB00390	2.61937	17.7402
DB08936	0.5609	17.658
DB01051	1.27509	17.4832
DB00335	0.59178	17.4451
DB00637	0.9958	17.353
DB01394	1.01091	17.2829
DB00159	0.72594	17.151
DB01171	0.71218	16.8614
DB00218	0.91014	16.4825
DB00723	0.44605	16.4038
DB08802	0.31087	16.3284
DB00902	0.41704	16.2563
DB00601	0.98057	16.0521
DB00405	0.37472	16.0299
DB00835	0.37472	16.0299
DB01114	0.37472	16.0299
DB00924	0.28458	16.0181
DB00983	0.66707	15.923
DB01274	0.66707	15.923
DB00185	0.71615	15.9119
DB00524	0.42802	15.8385
DB00339	0.03146	15.759
DB01098	0.78083	15.7138
DB01220	1.14892	15.6275
DB00778	2.3923	15.3406
DB00425	0.35814	15.2635
DB01620	0.27993	15.2439
DB00623	0.83941	15.1027
DB01254	0.86184	15.0271
DB01161	0.5794	14.9372
DB01176	0.3798	14.8023
DB01203	0.64773	14.5572
DB00649	0.32745	14.5382
DB01327	0.7404	14.5046
DB01069	0.25274	14.484
DB01062	0.72449	14.3559
DB00963	0.26161	14.3257
DB00690	0.67274	14.2937
DB00911	0.42098	14.1575
DB01111	3.20804	14.0517
DB01357	0.5672	14.0279
DB00373	0.95829	13.9033
DB00832	0.17885	13.8527
DB00568	0.39932	13.7947
DB00336	0.15773	13.7897
DB00678	0.59736	13.7588
DB00491	0.43169	13.6259
DB00954	1.9997	13.5241
DB00577	0.58515	13.4893
DB00685	0.57522	13.4857
DB00377	0.52458	13.4585
DB01030	0.61622	13.3918
DB00132	0.46397	13.3375
DB01146	0.43544	13.1403
DB00805	0.53844	13.0772
DB01120	0.4988	13.0418
DB00956	0.61003	13.0285
DB01033	0.17221	12.9703
DB00592	0.01261	12.8912
DB00384	0.06838	12.8673
DB04840	0.19957	12.578
DB00903	0.51292	12.5517
DB00796	0.41196	12.5337
DB00224	0.74212	12.3365
DB00792	0.29831	12.3183
DB01438	0.04074	12.2356
DB01063	0.60164	12.1042
DB00253	0.43901	12.0661
DB01029	0.61755	12.0503
DB00148	0.1714	12.0438
DB00225	1.07077	12.0289
DB01104	0.26493	12.015
DB01619	0.22958	12.0132
DB00751	0.21628	12.008
DB00187	0.57092	11.9908
DB01297	0.37779	11.9579
DB01213	0.0692	11.8591
DB00201	0.18754	11.8438
DB01366	0.26005	11.7537
DB01331	0.66151	11.7412
DB06335	0.5272	11.7379
DB00121	0.43951	11.7001
DB01044	0.56927	11.6841
DB00219	0.56986	11.5817
DB00434	0.25015	11.4075
DB00940	0.51478	11.3916
DB00407	1.05324	11.336
DB01225	1.05324	11.336
DB00831	0.51207	11.3333
DB00518	0.30801	11.0304
DB00816	0.21045	11.0181
DB00490	0.65606	11.0036
DB00319	0.49782	10.9114
DB01238	0.61167	10.8037
DB00502	0.46277	10.7904
DB00302	0.24436	10.76
DB00636	0.35863	10.4891
DB01128	0.51303	10.3298
DB08806	0.60364	10.3174
DB04861	0.60206	10.2683
DB01324	0.61651	10.2297
DB06811	0.33563	10.0985
DB00976	1.02768	10.0511
DB08847	0.16937	10.0048
DB00738	0.40432	9.89856
DB00583	0.27509	9.79978
DB00952	0.37488	9.78645
DB00776	0.09302	9.71652
DB01093	0.19401	9.71505
DB00514	0.3634	9.65251
DB00793	0.3261	9.63268
DB06802	0.08438	9.344
DB01587	0.27932	9.24653
DB01055	0.10455	9.21702
DB01064	0.16593	9.20963
DB00847	0.09538	9.05979
DB00819	0.17417	8.88814
DB00392	0.20539	8.84629
DB06768	0.08761	8.79647
DB01611	0.31192	8.75227
DB00536	0.01569	8.73901
DB06711	0.19945	8.70816
DB01244	0.41065	8.38475
DB01077	0.1289	8.38088
DB00855	0.15576	8.37785
DB04572	0.3091	8.34588
DB00534	1.77422	8.31896
DB01320	0.20636	8.19487
DB00529	0.01646	7.92151
DB00828	0.10901	7.71733
DB00151	0.07752	7.71469
DB01034	0.20092	7.59512
DB00149	0.0913	7.35848
DB06716	0.27337	6.90032
DB01390	0.01013	6.84165
DB00898	0.05387	6.82162

## Sheet: Drugbank candidates F(0.435)
ID	Amplitude	S/N
DB01336	2.79009	28.4439
DB00241	0.58216	26.3514
DB00243	1.48002	23.2534
DB00874	0.72628	22.7406
DB00440	0.81444	21.7941
DB00423	0.80441	21.587
DB01136	1.07707	21.1436
DB01180	2.18096	21.07
DB01135	4.58516	20.8633
DB01253	0.55091	20.7707
DB00206	2.15401	19.9694
DB00757	0.76215	19.3335
DB00662	1.19462	18.7491
DB08823	2.34318	18.7299
DB01511	0.54556	18.404
DB01004	0.63591	18.3913
DB00299	0.52778	17.0732
DB01558	0.41241	17.011
DB00369	0.61269	16.5292
DB01199	1.22965	16.1258
DB00353	0.46928	15.9654
DB08797	0.04088	15.9453
DB00400	0.90824	15.8512
DB01068	0.34151	15.1449
DB01259	0.96065	15.1427
DB01581	0.22573	14.696
DB01414	0.70743	14.6212
DB00634	0.19767	14.5767
DB00696	0.73108	14.3501
DB01321	1.73153	14.2402
DB00853	0.12234	14.1638
DB00271	0.4285	13.7779
DB08826	0.13952	13.5993
DB01301	0.7536	13.5517
DB00715	0.73295	13.3475
DB01418	0.26431	13.3303
DB01153	0.72358	13.304
DB00445	0.80179	13.0616
DB00997	0.80179	13.0616
DB00503	0.99216	12.9964
DB01580	0.57169	12.9454
DB00379	0.26693	12.9296
DB00180	0.72784	12.892
DB00391	0.62755	12.8333
DB01105	0.34311	12.7465
DB06704	0.23216	12.5918
DB06590	0.91929	12.48
DB01595	0.18999	12.477
DB01121	0.1311	12.3496
DB00870	0.16555	12.3086
DB00448	0.65514	12.2989
DB00442	0.32322	12.2911
DB00211	0.4477	12.2241
DB00787	0.39684	12.1634
DB01626	0.16999	12.1603
DB02546	0.33993	12.1314
DB00332	0.48652	12.0263
DB00118	0.46953	12.014
DB01048	0.33428	11.8933
DB01144	0.35198	11.8918
DB01183	0.54154	11.73
DB00131	0.30058	11.724
DB00281	0.23141	11.5915
DB06817	0.51835	11.5862
DB00104	1.12202	11.525
DB00682	0.22372	11.5227
DB01007	0.59796	11.4747
DB01353	0.2237	11.3975
DB00188	0.35124	11.387
DB00600	0.16914	11.3516
DB00424	0.40537	11.2735
DB00572	0.40537	11.2735
DB00330	0.28391	11.2525
DB01005	0.05656	11.2488
DB04946	0.75658	11.065
DB00501	0.46069	11.0197
DB00591	0.66144	10.8654
DB00195	0.58765	10.7371
DB00248	0.53045	10.6776
DB00234	0.47495	10.4754
DB00676	0.14539	10.432
DB06694	0.24438	10.3114
DB06782	0.16483	10.2668
DB00891	0.10663	10.1872
DB00660	0.3529	10.1524
DB00438	0.57994	10.1221
DB01047	0.70593	10.1205
DB01430	0.54048	10.1008
DB00885	0.1181	10.0269
DB00474	0.23225	9.71888
DB00827	0.3305	9.6303
DB01411	0.42743	9.56005
DB00317	0.72822	9.51787
DB01089	0.83781	9.51147
DB04838	0.27988	8.95883
DB08933	0.30974	8.68776
DB00575	0.22582	8.60512
DB01158	0.15307	8.48212
DB00435	0.01105	8.31618
DB00971	0.87082	8.31618
DB05260	0.04077	8.31618
DB00742	0.15487	7.99821
DB03255	0.01241	7.98808
DB00730	0.08869	7.86412
DB00800	0.20668	7.78967
DB00797	0.15457	7.44612
DB01550	0.16062	7.37005
DB06770	0.04989	6.46257

## Sheet: Coconut candidates F(0.080)
ID	Amplitude	S/N	Drug Score	Total score
CNP0504067.0	2.69306	27.5146	0.423587	11.6548
CNP0126636.1	2.04621	22.2079	0.387137	8.59749
CNP0126636.2	2.04621	22.2079	0.387137	8.59749
CNP0560502.0	0.94469	20.8465	0.403955	8.42103
CNP0195295.1	1.73741	22.269	0.373435	8.31603
CNP0195295.2	1.73741	22.269	0.373435	8.31603
CNP0195295.3	1.73741	22.269	0.373435	8.31603
CNP0532732.0	0.5916	16.8757	0.461918	7.7952
CNP0581434.0	0.914	18.8845	0.411552	7.77196
CNP0111317.1	1.08345	21.701	0.350324	7.60237
CNP0154283.1	1.77484	19.1053	0.393714	7.52205
CNP0154283.2	1.77484	19.1053	0.393714	7.52205
CNP0154283.3	1.77484	19.1053	0.393714	7.52205
CNP0285595.1	0.91122	21.7743	0.332992	7.25069
CNP0511033.0	0.78039	21.4297	0.332269	7.12043
CNP0505514.1	1.13465	16.617	0.428474	7.11997
CNP0505514.2	1.13465	16.617	0.428474	7.11997
CNP0573941.0	0.78949	18.0348	0.39268	7.08192
CNP0541870.0	0.82021	28.0717	0.248307	6.97038
CNP0516906.0	0.77202	18.3231	0.378933	6.94321
CNP0222895.1	1.49394	18.707	0.365397	6.83547
CNP0222895.3	1.49394	18.707	0.365397	6.83547
CNP0222895.4	1.49394	18.707	0.365397	6.83547
CNP0520795.0	0.66667	18.8419	0.362348	6.82734
CNP0526963.0	0.86286	17.7728	0.380581	6.764
CNP0487177.1	3.1431	26.4369	0.249975	6.60856
CNP0205559.1	0.89706	19.0694	0.346398	6.6056
CNP0517684.1	3.10646	26.3033	0.249975	6.57516
CNP0275176.1	1.64135	18.1171	0.356279	6.45475
CNP0508393.1	3.15222	25.7879	0.249985	6.4466
CNP0436190.0	1.06232	18.4723	0.345076	6.37435
CNP0531448.1	3.17774	25.4803	0.249982	6.3696
CNP0497509.1	2.9598	25.4469	0.249988	6.36143
CNP0558071.1	3.00945	25.3368	0.249988	6.33392
CNP0514455.0	0.70574	18.6227	0.339147	6.31583
CNP0534042.0	0.66511	15.7459	0.398816	6.2797
CNP0491187.0	3.40162	22.2587	0.280145	6.23566
CNP0182737.1	1.38852	18.5317	0.335806	6.22306
CNP0182737.2	1.38852	18.5317	0.335806	6.22306
CNP0056014.1	1.41478	21.4044	0.290636	6.22089
CNP0526807.1	3.28261	24.8677	0.249985	6.21655
CNP0282153.1	2.46276	24.9191	0.24908	6.20685
CNP0575025.1	3.28701	24.7433	0.249985	6.18547
CNP0601970.0	0.59309	15.764	0.391749	6.17553
CNP0480628.1	0.9493	15.9029	0.386699	6.14963
CNP0480628.2	0.9493	15.9029	0.386699	6.14963
CNP0439040.1	0.41316	22.7502	0.268972	6.11917
CNP0439040.2	0.41316	22.7502	0.268972	6.11917
CNP0439040.3	0.41316	22.7502	0.268972	6.11917
CNP0549876.1	2.74601	24.3505	0.24998	6.08714
CNP0358665.1	1.21031	23.7003	0.256756	6.08518
CNP0403015.1	1.55184	15.6792	0.388017	6.0838
CNP0295209.1	0.66587	21.4263	0.283833	6.08147
CNP0071862.0	1.26893	21.6374	0.28005	6.05957
CNP0542877.1	2.78907	24.2372	0.24998	6.05881
CNP0513546.1	3.22716	24.1404	0.249989	6.03484
CNP0569942.0	2.77938	24.0216	0.24998	6.00492
CNP0160847.1	1.4527	18.5793	0.322163	5.98556
CNP0426609.0	1.56671	26.5872	0.22409	5.95792
CNP0561364.1	3.02543	23.6964	0.249993	5.92393
CNP0529055.1	2.85076	23.6547	0.249996	5.91357
CNP0532918.1	3.03446	23.6123	0.249993	5.90293
CNP0485627.1	2.85611	23.5336	0.249995	5.88328
CNP0430866.0	0.9737	17.6008	0.332893	5.85917
CNP0342661.1	0.83863	20.9354	0.27963	5.85416
CNP0133799.1	1.09965	22.4595	0.260443	5.84942
CNP0133799.2	1.09965	22.4595	0.260443	5.84942
CNP0133799.3	1.09965	22.4595	0.260443	5.84942
CNP0133799.4	1.09965	22.4595	0.260443	5.84942
CNP0133799.5	1.09965	22.4595	0.260443	5.84942
CNP0283131.0	1.09965	22.4595	0.260443	5.84942
CNP0214896.1	1.09965	22.4595	0.260443	5.84942
CNP0214896.2	1.09965	22.4595	0.260443	5.84942
CNP0214896.3	1.09965	22.4595	0.260443	5.84942
CNP0083957.1	1.09965	22.4595	0.260443	5.84942
CNP0083957.2	1.09965	22.4595	0.260443	5.84942
CNP0214896.4	1.09965	22.4595	0.260443	5.84942
CNP0083957.3	1.09965	22.4595	0.260443	5.84942
CNP0083957.4	1.09965	22.4595	0.260443	5.84942
CNP0527138.1	3.02679	23.1379	0.249991	5.78427
CNP0261204.1	0.71998	15.3869	0.375487	5.77758
CNP0326390.1	1.45252	15.0725	0.382398	5.7637
CNP0489375.1	2.57245	23.0406	0.249991	5.75994
CNP0006701.1	1.4073	17.1074	0.335361	5.73716
CNP0582867.1	2.85318	22.9291	0.249988	5.73201
CNP0492263.1	2.8557	22.8258	0.249988	5.70618
CNP0592638.1	2.76483	22.819	0.249995	5.70463
CNP0089932.1	0.99808	23.4083	0.243227	5.69354
CNP0576169.1	2.51711	22.7013	0.249994	5.6752
CNP0576169.2	2.51711	22.7013	0.249994	5.6752
CNP0528939.0	2.74708	22.6425	0.249985	5.6603
CNP0554852.0	2.59578	22.5703	0.249991	5.64238
CNP0602932.0	2.64047	22.5117	0.249988	5.62765
CNP0153847.1	1.01002	17.6182	0.318639	5.61384
CNP0177052.1	0.95894	22.2643	0.25206	5.61195
CNP0177052.2	0.95894	22.2643	0.25206	5.61195
CNP0177052.3	0.95894	22.2643	0.25206	5.61195
CNP0177052.4	0.95894	22.2643	0.25206	5.61195
CNP0177052.5	0.95894	22.2643	0.25206	5.61195
CNP0489031.0	3.14787	20.0154	0.280145	5.60722
CNP0502971.1	1.62168	14.9889	0.372429	5.58229
CNP0486055.1	2.7056	22.236	0.249993	5.55885
CNP0499944.0	3.32631	20.7957	0.266325	5.53841
CNP0526863.1	2.59954	22.0926	0.249993	5.523
CNP0200088.1	1.00647	20.7936	0.265525	5.52123
CNP0501478.0	2.66812	22.0721	0.249982	5.51761
CNP0530130.1	1.25255	16.8852	0.326074	5.50584
CNP0544487.1	2.54071	21.978	0.249993	5.49434
CNP0319374.1	1.3546	14.3547	0.382472	5.49027
CNP0578669.1	2.56174	21.9091	0.249993	5.47712
CNP0104398.1	1.41031	16.7159	0.327028	5.46658
CNP0538023.1	2.85135	21.8162	0.249988	5.45379
CNP0457016.1	2.70139	15.3909	0.3532	5.43605
CNP0563807.1	2.35986	21.688	0.249987	5.42173
CNP0485319.1	2.35822	21.6822	0.24999	5.42034
CNP0485319.2	2.35822	21.6822	0.24999	5.42034
CNP0553510.1	2.49471	21.6821	0.24998	5.42009
CNP0571736.0	2.41955	21.6783	0.249984	5.41924
CNP0554683.1	2.4767	21.6626	0.24998	5.41523
CNP0490794.0	2.53914	21.6501	0.249969	5.41184
CNP0562831.1	2.47673	21.6441	0.249991	5.41082
CNP0578761.0	2.66822	21.598	0.249996	5.3994
CNP0499370.1	2.48852	21.5639	0.249996	5.39089
CNP0486331.1	2.7243	21.5445	0.249988	5.38587
CNP0570314.1	2.70176	21.5198	0.249988	5.37971
CNP0532347.1	2.72498	21.5157	0.249993	5.37877
CNP0508830.1	3.10132	21.8497	0.245938	5.37367
CNP0468101.1	1.25217	20.0897	0.267278	5.36955
CNP0529616.0	0.5135	14.674	0.364916	5.35479
CNP0539863.0	3.27651	20.3899	0.262191	5.34604
CNP0024549.1	1.09998	12.7809	0.418238	5.34545
CNP0585810.1	2.40157	21.3771	0.249991	5.34408
CNP0562399.0	2.62156	21.3093	0.249977	5.32684
CNP0571138.1	1.38077	13.5038	0.391254	5.28341
CNP0513493.1	2.61545	21.131	0.249997	5.2827
CNP0145268.1	0.74593	18.8213	0.280314	5.27588
CNP0145268.2	0.74593	18.8213	0.280314	5.27588
CNP0266147.1	1.99915	37.8348	0.139416	5.27479
CNP0505045.1	0.83721	18.1255	0.290986	5.27426
CNP0505045.2	0.83721	18.1255	0.290986	5.27426
CNP0520427.1	2.64822	21.0932	0.249993	5.27315
CNP0250373.1	0.93533	16.6501	0.313405	5.21822
CNP0517019.1	2.50307	20.8738	0.249987	5.21818
CNP0596955.0	0.82709	18.4582	0.282506	5.21455
CNP0429657.0	0.95095	12.3777	0.421248	5.21409
CNP0485940.0	0.59408	14.3171	0.363831	5.20903
CNP0585869.0	2.46665	20.8243	0.249985	5.20578
CNP0579159.0	3.19831	19.8305	0.262191	5.19936
CNP0410785.1	1.0085	17.7896	0.292261	5.19921
CNP0144824.1	0.58561	18.8439	0.275413	5.18986
CNP0537406.0	0.67768	15.3903	0.336989	5.18637
CNP0557839.0	3.21749	19.4432	0.266325	5.17821
CNP0506979.0	2.40344	20.6922	0.249975	5.17254
CNP0552643.1	2.72857	20.662	0.249988	5.16527
CNP0306969.0	0.42987	14.9029	0.345386	5.14726
CNP0515339.1	0.8265	14.4143	0.357082	5.1471
CNP0515339.2	0.8265	14.4143	0.357082	5.1471
CNP0515339.3	0.8265	14.4143	0.357082	5.1471
CNP0515339.4	0.8265	14.4143	0.357082	5.1471
CNP0540619.1	2.40585	20.579	0.249985	5.14445
CNP0561096.1	1.19765	15.2335	0.337369	5.13932
CNP0133229.0	0.73727	19.5077	0.263414	5.13861
CNP0548994.1	2.58883	20.4779	0.249969	5.11884
CNP0265833.1	1.37767	15.9189	0.321349	5.11553
CNP0528600.1	2.86871	20.4227	0.249982	5.10531
CNP0527377.1	2.85016	20.4131	0.249982	5.10291
CNP0148578.1	0.6641	16.3814	0.311465	5.10223
CNP0552615.1	2.87561	20.3892	0.249982	5.09692
CNP0542884.1	2.57273	20.3858	0.249969	5.09581
CNP0487937.1	2.4536	20.3703	0.24998	5.09218
CNP0566027.1	2.51634	20.3589	0.249969	5.08909
CNP0532431.0	0.55841	16.9183	0.300776	5.08861
CNP0572464.1	2.43247	20.3453	0.249991	5.08613
CNP0240625.1	1.62826	13.4042	0.378458	5.07293
CNP0224015.1	0.47647	18.7336	0.270101	5.05995
CNP0163876.1	2.86716	21.5835	0.234276	5.05652
CNP0163876.2	2.86716	21.5835	0.234276	5.05652
CNP0551325.1	2.76713	20.225	0.249993	5.05612
CNP0252189.2	1.36511	19.9192	0.253685	5.0532
CNP0512900.1	2.62227	20.1944	0.249995	5.0485
CNP0494983.1	2.42904	20.1883	0.249991	5.04689
CNP0504409.0	2.22659	20.1688	0.249984	5.04189
CNP0500240.2	0.73443	16.4083	0.307088	5.03879
CNP0511348.0	2.36287	20.1273	0.249991	5.03165
CNP0194892.0	0.93664	20.7267	0.241933	5.01448
CNP0498989.0	2.3521	20.058	0.249997	5.01444
CNP0225648.0	0.22465	15.5933	0.321236	5.00912
CNP0486578.0	2.32353	20.03	0.249998	5.00745
CNP0558931.1	2.37811	19.9965	0.249998	4.99907
CNP0542221.1	2.16745	19.9853	0.249978	4.99589
CNP0486836.1	2.66105	19.9369	0.249982	4.98386
CNP0521440.1	0.95293	14.2218	0.350194	4.98037
CNP0521440.2	0.95293	14.2218	0.350194	4.98037
CNP0164945.1	0.79101	17.8209	0.279273	4.97688
CNP0487595.1	2.4224	19.8817	0.249975	4.96993
CNP0497763.1	2.1223	19.8466	0.249963	4.9609
CNP0388746.0	0.63648	17.5756	0.282255	4.96082
CNP0521287.1	2.34823	19.8349	0.249991	4.95854
CNP0576133.1	2.47694	19.8233	0.24998	4.95544
CNP0538674.1	2.11861	19.7987	0.24999	4.94948
CNP0538674.2	2.11861	19.7987	0.24999	4.94948
CNP0600770.1	2.236	19.7931	0.249966	4.9476
CNP0524493.1	2.22468	19.7719	0.249993	4.94283
CNP0552849.1	2.31055	19.7635	0.249994	4.94077
CNP0552849.2	2.31055	19.7635	0.249994	4.94077
CNP0314834.1	0.98476	12.6499	0.390514	4.93997
CNP0536798.1	2.23513	19.7573	0.249997	4.93926
CNP0536798.2	2.23513	19.7573	0.249997	4.93926
CNP0545194.1	2.45606	19.7533	0.24998	4.93794
CNP0517744.1	0.78379	14.5816	0.338612	4.93749
CNP0571994.1	2.35682	19.7471	0.249978	4.93635
CNP0486097.1	1.39527	19.1828	0.256943	4.9289
CNP0490480.0	2.23985	19.7007	0.249997	4.92511
CNP0506148.0	0.51629	13.5959	0.362165	4.92395
CNP0517124.1	2.29508	19.6728	0.249996	4.91812
CNP0504656.0	2.24302	19.6447	0.249975	4.91068
CNP0513863.1	2.32808	19.6387	0.249984	4.90937
CNP0513863.2	2.32808	19.6387	0.249984	4.90937
CNP0343885.1	1.21507	14.8578	0.330354	4.90833
CNP0514492.0	2.30753	19.6204	0.249961	4.90433
CNP0522593.0	2.51909	19.6145	0.249995	4.90353
CNP0051581.0	0.55381	11.7744	0.41613	4.89968
CNP0510252.1	2.20302	19.557	0.249993	4.88911
CNP0540914.1	2.11224	19.5072	0.24999	4.87661
CNP0540914.2	2.11224	19.5072	0.24999	4.87661
CNP0494809.1	2.70171	19.4934	0.249989	4.87315
CNP0260624.1	0.85619	18.0844	0.269151	4.86743
CNP0490142.1	0.55059	16.628	0.292474	4.86326
CNP0522902.1	2.5902	19.4365	0.249991	4.85895
CNP0122535.0	0.55118	18.1779	0.267204	4.8572
CNP0527581.1	2.16491	19.4228	0.249941	4.85456
CNP0565340.1	2.4469	19.4092	0.249969	4.85168
CNP0555899.1	1.72685	18.8146	0.257653	4.84764
CNP0500375.0	0.55207	13.9137	0.348361	4.84697
CNP0481503.1	2.64121	19.3635	0.249993	4.84074
CNP0042590.0	0.24324	17.0176	0.284227	4.83684
CNP0303710.1	0.93871	22.8278	0.211816	4.83531
CNP0560013.1	2.53367	19.3351	0.249969	4.83317
CNP0504658.1	2.38682	19.3264	0.249988	4.83137
CNP0344206.1	0.56583	15.6325	0.308818	4.82759
CNP0344206.2	0.56583	15.6325	0.308818	4.82759
CNP0527335.1	2.05423	19.2975	0.249994	4.82425
CNP0430703.0	0.90864	12.5124	0.385157	4.81924
CNP0557102.1	2.40649	19.2765	0.249969	4.81852
CNP0544797.1	2.37735	19.2631	0.249995	4.81567
CNP0253596.1	1.31472	13.6219	0.353453	4.81472
CNP0033272.1	1.46711	16.4034	0.292872	4.80409
CNP0586242.1	2.39715	19.2082	0.249996	4.80198
CNP0598910.1	2.24153	19.2062	0.249996	4.80146
CNP0592943.0	2.45991	19.2042	0.249997	4.80099
CNP0577454.1	2.61541	19.1979	0.249977	4.79903
CNP0601947.1	1.99334	19.1803	0.24996	4.7943
CNP0596772.1	2.38108	19.1621	0.249975	4.79004
CNP0516442.1	2.34813	19.1597	0.249995	4.78983
CNP0514385.1	2.14673	19.1533	0.249984	4.78803
CNP0551108.1	2.34708	19.1322	0.249966	4.78241
CNP0527001.1	2.0679	19.1262	0.249993	4.7814
CNP0485869.0	2.45807	19.1259	0.249982	4.78113
CNP0582053.1	2.35905	19.0979	0.249966	4.77382
CNP0533061.1	2.51408	19.0639	0.249977	4.76555
CNP0567465.1	2.56647	19.0203	0.249996	4.75501
CNP0569682.1	2.42416	18.9957	0.249991	4.74875
CNP0606178.1	2.19792	18.9878	0.249991	4.74677
CNP0601037.1	2.48693	18.989	0.249969	4.74665
CNP0582576.1	2.4165	18.9788	0.249982	4.74436
CNP0482323.1	2.06882	18.9725	0.249994	4.74303
CNP0595839.1	2.67615	18.9694	0.249989	4.74216
CNP0048020.1	1.1067	16.8333	0.28149	4.73839
CNP0557712.1	2.29006	18.9537	0.249988	4.73821
CNP0385805.0	0.71998	18.095	0.261751	4.73638
CNP0460364.1	1.23885	19.3425	0.244544	4.7301
CNP0460364.2	1.23885	19.3425	0.244544	4.7301
CNP0121349.0	0.85886	17.9414	0.262898	4.71677
CNP0352728.0	0.89377	19.3413	0.243651	4.71252
CNP0530833.0	2.18665	18.8229	0.249994	4.70561
CNP0499342.1	2.65387	18.8135	0.249977	4.70295
CNP0521031.1	2.24813	18.7558	0.249995	4.68886
CNP0084548.1	3.34242	19.2967	0.242939	4.68793
CNP0084548.2	3.34242	19.2967	0.242939	4.68793
CNP0537683.1	2.34802	18.7497	0.249991	4.68725
CNP0526369.1	2.15899	18.743	0.249984	4.68545
CNP0600695.1	2.42115	18.7065	0.249993	4.67649
CNP0563149.1	2.20374	18.6954	0.249957	4.67306
CNP0561863.1	2.14692	18.6877	0.249975	4.67146
CNP0140903.1	1.75417	18.894	0.247028	4.66735
CNP0140903.2	1.75417	18.894	0.247028	4.66735
CNP0289728.1	0.28861	12.1676	0.383132	4.66179
CNP0517338.1	2.46071	18.6398	0.249985	4.65968
CNP0567027.1	2.13959	18.618	0.249997	4.65443
CNP0567027.2	2.13959	18.618	0.249997	4.65443
CNP0567021.1	2.00022	18.5952	0.249993	4.64865
CNP0602145.0	2.32296	18.5881	0.249975	4.64656
CNP0549149.1	2.43503	18.5821	0.249985	4.64526
CNP0589773.1	2.13154	18.5725	0.249997	4.64307
CNP0186986.1	1.41891	13.7166	0.338437	4.64221
CNP0496253.1	2.50438	18.5528	0.249993	4.63807
CNP0585049.1	2.19843	18.5517	0.249995	4.63782
CNP0596422.1	2.14263	18.5513	0.249996	4.63774
CNP0298831.1	0.90439	14.7337	0.314645	4.63588
CNP0298831.2	0.90439	14.7337	0.314645	4.63588
CNP0298831.3	0.90439	14.7337	0.314645	4.63588
CNP0484677.1	2.43257	18.5079	0.249982	4.62662
CNP0498804.1	1.07027	12.7354	0.363228	4.62587
CNP0515055.1	2.1915	18.5025	0.249995	4.62552
CNP0084475.1	1.76692	18.7133	0.247028	4.62272
CNP0084475.2	1.76692	18.7133	0.247028	4.62272
CNP0483121.1	2.55812	19.4872	0.237055	4.61954
CNP0513887.1	1.91955	18.4797	0.249949	4.619
CNP0351156.0	0.26562	18.0617	0.255351	4.61207
CNP0344197.1	0.96512	20.0373	0.230062	4.60982
CNP0586176.1	2.40021	18.4247	0.249985	4.60591
CNP0504294.0	2.01343	18.4021	0.249973	4.60004
CNP0061177.1	0.47804	16.9627	0.270574	4.58966
CNP0061177.2	0.47804	16.9627	0.270574	4.58966
CNP0543477.1	0.61868	16.9199	0.271088	4.58678
CNP0586600.0	0.89752	16.7271	0.274058	4.5842
CNP0560826.1	2.10747	18.3263	0.249997	4.58152
CNP0490237.1	2.49173	18.3274	0.249977	4.58143
CNP0559829.0	2.47045	18.3272	0.249969	4.58121
CNP0556757.1	2.10159	18.3204	0.249984	4.57982
CNP0302406.1	2.04217	18.3096	0.249911	4.57577
CNP0604929.1	2.20251	18.2885	0.249975	4.57166
CNP0288704.1	1.33697	30.2593	0.151054	4.57078
CNP0288704.2	1.33697	30.2593	0.151054	4.57078
CNP0490169.1	2.36303	18.2748	0.249985	4.56844
CNP0530547.1	2.30888	18.2653	0.249985	4.56606
CNP0392534.0	0.47488	12.7142	0.35911	4.56578
CNP0500225.1	2.59968	18.2598	0.249982	4.56462
CNP0544963.1	2.4624	18.2589	0.249985	4.56447
CNP0490164.1	2.54895	18.2487	0.249982	4.56184
CNP0504687.1	2.57998	19.7151	0.231032	4.55482
CNP0581410.1	2.55008	18.2045	0.249982	4.55078
CNP0576888.1	1.9633	18.1978	0.249998	4.54941
CNP0576888.2	1.9633	18.1978	0.249998	4.54941
CNP0501242.0	0.42761	13.5394	0.335847	4.54715
CNP0579096.0	0.38645	16.0565	0.282898	4.54235
CNP0308341.1	0.96683	12.218	0.371293	4.53646
CNP0308341.2	0.96683	12.218	0.371293	4.53646
CNP0586328.1	2.47336	18.1419	0.249977	4.53506
CNP0604979.0	2.22948	18.1055	0.249997	4.52632
CNP0512149.1	2.6733	18.6973	0.241782	4.52067
CNP0523792.1	2.61583	18.0834	0.249977	4.52044
CNP0589922.1	2.22611	18.0726	0.249993	4.51803
CNP0591636.1	1.92153	18.0587	0.249997	4.51462
CNP0591636.2	1.92153	18.0587	0.249997	4.51462
CNP0371015.1	0.8233	17.3932	0.259461	4.51285
CNP0087243.1	0.8233	17.3932	0.259461	4.51285
CNP0087243.2	0.8233	17.3932	0.259461	4.51285
CNP0087243.3	0.8233	17.3932	0.259461	4.51285
CNP0087243.4	0.8233	17.3932	0.259461	4.51285
CNP0260195.1	0.8233	17.3932	0.259461	4.51285
CNP0260195.2	0.8233	17.3932	0.259461	4.51285
CNP0260195.3	0.8233	17.3932	0.259461	4.51285
CNP0140165.1	0.8233	17.3932	0.259461	4.51285
CNP0140165.2	0.8233	17.3932	0.259461	4.51285
CNP0140165.3	0.8233	17.3932	0.259461	4.51285
CNP0140165.4	0.8233	17.3932	0.259461	4.51285
CNP0140165.5	0.8233	17.3932	0.259461	4.51285
CNP0140165.6	0.8233	17.3932	0.259461	4.51285
CNP0140165.7	0.8233	17.3932	0.259461	4.51285
CNP0140165.8	0.8233	17.3932	0.259461	4.51285
CNP0523630.1	2.45458	18.0301	0.249996	4.50746
CNP0045695.0	1.10253	21.8934	0.205868	4.50715
CNP0521936.1	2.59447	18.0261	0.249982	4.50619
CNP0499072.1	2.58346	18.0199	0.249987	4.50474
CNP0493417.1	2.02651	18.0084	0.249984	4.50181
CNP0551184.1	2.2661	18.0053	0.249995	4.50122
CNP0551050.1	2.31748	18.0003	0.24998	4.49972
CNP0513485.1	1.92416	17.9894	0.24999	4.49718
CNP0514221.0	0.78291	18.0397	0.249217	4.4958
CNP0554056.1	2.26429	17.969	0.249995	4.49215
CNP0498999.1	2.45181	17.9624	0.249977	4.49018
CNP0579877.1	2.09868	17.9594	0.249984	4.48956
CNP0484586.1	2.46743	17.9559	0.249991	4.48883
CNP0420134.1	0.79524	18.6272	0.240951	4.48825
CNP0143883.1	0.73611	17.0389	0.263254	4.48557
CNP0143883.2	0.73611	17.0389	0.263254	4.48557
CNP0143883.3	0.73611	17.0389	0.263254	4.48557
CNP0575103.1	2.29728	17.9315	0.249993	4.48276
CNP0511267.0	0.89111	16.9846	0.263904	4.48229
CNP0510336.0	1.11409	14.4454	0.310161	4.48039
CNP0495142.1	2.29941	17.921	0.249991	4.48009
CNP0194909.1	0.59125	17.3091	0.258562	4.47546
CNP0194909.2	0.59125	17.3091	0.258562	4.47546
CNP0591421.1	2.16188	17.8901	0.24998	4.47217
CNP0600492.1	1.89659	17.8783	0.249987	4.46934
CNP0492591.1	1.87286	17.8581	0.249994	4.46442
CNP0544388.1	2.07638	17.855	0.249997	4.4637
CNP0570790.1	2.08961	17.8439	0.249998	4.46093
CNP0354300.1	0.61764	15.111	0.295129	4.45968
CNP0530612.1	2.51868	17.8358	0.249987	4.45871
CNP0495912.0	2.05172	17.8328	0.249997	4.45815
CNP0585130.0	2.58757	15.8923	0.280145	4.45214
CNP0499783.1	1.93035	17.8083	0.249998	4.45203
CNP0499783.2	1.93035	17.8083	0.249998	4.45203
CNP0104855.1	0.85243	18.5216	0.240091	4.44687
CNP0556866.1	0.50737	15.8799	0.279735	4.44216
CNP0501866.1	2.18982	17.7699	0.249969	4.44191
CNP0073081.1	0.85781	13.5311	0.328218	4.44117
CNP0530643.0	2.3829	17.7562	0.249997	4.439
CNP0511171.1	2.24991	17.7383	0.249961	4.43388
CNP0243508.0	1.1006	21.5351	0.205868	4.43339
CNP0552337.1	2.49372	17.7304	0.249991	4.43245
CNP0281196.1	1.5504	12.9738	0.341619	4.4321
CNP0443782.1	0.51362	14.4332	0.306572	4.42482
CNP0443782.2	0.51362	14.4332	0.306572	4.42482
CNP0084480.1	1.58395	17.8646	0.247621	4.42366
CNP0084480.2	1.58395	17.8646	0.247621	4.42366
CNP0341481.0	0.90999	14.5897	0.303187	4.4234
CNP0197756.1	0.91486	17.475	0.252878	4.41905
CNP0484315.1	2.08127	17.6724	0.249998	4.41807
CNP0169467.1	1.2389	29.2345	0.151054	4.41598
CNP0169467.2	1.2389	29.2345	0.151054	4.41598
CNP0381498.1	0.50665	13.5577	0.325589	4.41422
CNP0381498.2	0.50665	13.5577	0.325589	4.41422
CNP0381498.3	0.50665	13.5577	0.325589	4.41422
CNP0527885.1	0.48672	14.4796	0.304793	4.41328
CNP0527885.2	0.48672	14.4796	0.304793	4.41328
CNP0550152.1	2.00823	17.6423	0.249988	4.41038
CNP0507976.1	2.07051	17.6315	0.249996	4.40779
CNP0339304.1	2.00206	17.621	0.249987	4.40501
CNP0339304.2	2.00206	17.621	0.249987	4.40501
CNP0339304.3	2.00206	17.621	0.249987	4.40501
CNP0556989.1	1.85353	17.6118	0.249994	4.40285
CNP0380700.1	1.04913	14.6434	0.300627	4.40222
CNP0575448.1	2.00628	17.5996	0.249994	4.3998
CNP0585581.1	1.97097	17.5898	0.249994	4.39734
CNP0585581.2	1.97097	17.5898	0.249994	4.39734
CNP0594861.1	1.98488	17.5856	0.249994	4.39628
CNP0279518.1	0.94023	15.0767	0.291429	4.39378
CNP0279518.2	0.94023	15.0767	0.291429	4.39378
CNP0279518.3	0.94023	15.0767	0.291429	4.39378
CNP0483228.1	2.09159	17.5725	0.24998	4.39278
CNP0560428.1	1.3871	11.8178	0.371472	4.39
CNP0171209.1	1.63545	17.8434	0.245998	4.38943
CNP0171209.2	1.63545	17.8434	0.245998	4.38943
CNP0171209.3	1.63545	17.8434	0.245998	4.38943
CNP0171209.4	1.63545	17.8434	0.245998	4.38943
CNP0500327.1	2.17739	17.5581	0.249985	4.38928
CNP0550194.1	1.83099	17.5388	0.249961	4.38401
CNP0084129.1	1.71146	17.6872	0.247802	4.38293
CNP0084129.2	1.71146	17.6872	0.247802	4.38293
CNP0595593.1	2.20555	17.5277	0.24998	4.38159
CNP0517958.1	2.54161	17.5251	0.249987	4.38104
CNP0499169.1	0.50605	14.0915	0.310827	4.38001
CNP0443184.0	0.95465	11.53	0.379797	4.37905
CNP0569136.1	2.38905	17.5162	0.249991	4.37889
CNP0596757.1	2.45443	17.5089	0.249989	4.37704
CNP0530502.1	1.98734	17.4921	0.249994	4.37293
CNP0567549.0	1.98808	17.4732	0.249994	4.36819
CNP0492020.1	2.21827	17.4724	0.249997	4.36805
CNP0262528.1	0.60509	16.9705	0.257353	4.3674
CNP0529187.1	2.08996	17.4631	0.249975	4.36535
CNP0459621.1	0.72828	14.3991	0.303092	4.36427
CNP0459621.2	0.72828	14.3991	0.303092	4.36427
CNP0566968.1	2.23752	17.446	0.249975	4.36106
CNP0574086.1	2.20562	17.4442	0.249991	4.3609
CNP0526977.1	2.08738	17.4425	0.24998	4.36027
CNP0246732.1	0.93857	12.5561	0.346968	4.35656
CNP0540792.1	2.38624	17.422	0.249989	4.35531
CNP0569707.1	1.85218	17.4152	0.249976	4.35338
CNP0509732.1	0.99511	12.3866	0.351417	4.35286
CNP0553104.1	2.48144	17.4046	0.249977	4.35076
CNP0595090.1	1.21955	13.2459	0.328239	4.34782
CNP0592466.1	2.13868	17.3767	0.249984	4.34389
CNP0554601.0	2.12969	17.3649	0.249957	4.34048
CNP0197464.0	0.64028	20.0571	0.216379	4.33993
CNP0577455.1	2.10082	17.3577	0.249988	4.33922
CNP0543653.1	2.31575	17.3528	0.249995	4.3381
CNP0366172.2	0.66614	12.4062	0.349355	4.33415
CNP0606175.0	0.35142	15.2866	0.283473	4.33334
CNP0239440.1	0.91068	17.1331	0.252878	4.33259
CNP0571672.1	2.22601	17.3289	0.249997	4.33218
CNP0540065.1	2.16897	17.3165	0.249995	4.32904
CNP0602469.1	2.12451	17.3119	0.249991	4.32783
CNP0606858.1	1.85719	17.3118	0.249984	4.32767
CNP0508146.0	0.86766	20.9683	0.206274	4.3252
CNP0347424.0	0.86766	20.9683	0.206274	4.3252
CNP0601079.1	2.12848	17.2988	0.249991	4.32453
CNP0517327.0	2.05585	17.2872	0.249998	4.32175
CNP0309214.0	0.93511	16.0213	0.269634	4.31989
CNP0562015.1	1.81974	17.2792	0.249995	4.31971
CNP0562015.2	1.81974	17.2792	0.249995	4.31971
CNP0585841.1	2.31287	17.2705	0.249989	4.31743
CNP0544185.1	2.01241	17.2693	0.249991	4.31717
CNP0485461.1	2.52877	17.2629	0.249971	4.31522
CNP0544739.1	1.72779	17.256	0.24999	4.31383
CNP0488192.1	2.18435	17.245	0.249975	4.31081
CNP0489097.1	2.40966	17.2324	0.249991	4.30794
CNP0598290.1	1.87664	17.2258	0.249993	4.30632
CNP0554259.0	1.9175	17.2249	0.249993	4.30609
CNP0498503.1	2.21646	17.2189	0.249997	4.30467
CNP0564385.1	2.10134	17.2202	0.249975	4.30463
CNP0545335.1	2.14816	17.2169	0.249975	4.30379
CNP0488752.1	2.27708	17.2138	0.249977	4.30305
CNP0568220.0	1.9176	17.2022	0.249973	4.30009
CNP0401106.1	0.62301	15.5278	0.276686	4.29632
CNP0499436.1	2.37978	17.1815	0.249993	4.29526
CNP0595276.1	1.97155	17.1706	0.249997	4.29259
CNP0595276.2	1.97155	17.1706	0.249997	4.29259
CNP0604014.1	1.85906	17.1687	0.249999	4.29216
CNP0572767.0	2.74355	16.3607	0.262191	4.28964
CNP0527280.0	1.7438	17.1455	0.249997	4.28632
CNP0528464.1	1.83659	17.1179	0.249997	4.27943
CNP0528464.2	1.83659	17.1179	0.249997	4.27943
CNP0480857.1	1.80125	17.116	0.249891	4.27713
CNP0570937.1	2.39029	17.1078	0.249991	4.27682
CNP0548581.0	0.34094	15.0716	0.283473	4.2724
CNP0146983.0	0.48117	13.3406	0.320171	4.27126
CNP0084597.1	1.53374	17.2481	0.247621	4.271
CNP0084597.2	1.53374	17.2481	0.247621	4.271
CNP0584285.0	1.67912	17.0609	0.249915	4.26379
CNP0066275.0	0.85869	21.8158	0.195419	4.26323
CNP0561650.1	1.94709	17.0495	0.249993	4.26225
CNP0503484.1	2.19271	17.0476	0.249991	4.26174
CNP0539117.1	2.52199	16.9251	0.25171	4.26023
CNP0539117.2	2.52199	16.9251	0.25171	4.26023
CNP0587045.1	0.68112	12.3536	0.344775	4.2592
CNP0587045.2	0.68112	12.3536	0.344775	4.2592
CNP0587045.3	0.68112	12.3536	0.344775	4.2592
CNP0587045.4	0.68112	12.3536	0.344775	4.2592
CNP0545269.1	2.369	17.027	0.249989	4.25657
CNP0581877.0	0.47304	11.3947	0.373195	4.25243
CNP0266605.1	0.5527	15.5337	0.273587	4.24983
CNP0567564.1	1.99158	16.9754	0.249991	4.2437
CNP0503761.0	0.92765	9.82975	0.431559	4.24212
CNP0599605.1	2.0625	16.9717	0.249941	4.24192
CNP0519531.1	2.27881	16.963	0.249988	4.24054
CNP0084131.1	1.5688	17.0543	0.248597	4.23964
CNP0084131.2	1.5688	17.0543	0.248597	4.23964
CNP0550446.1	1.99649	16.9398	0.249998	4.2349
CNP0492155.1	2.26669	16.937	0.249975	4.23383
CNP0084585.1	1.56482	17.0273	0.248597	4.23293
CNP0084585.2	1.56482	17.0273	0.248597	4.23293
CNP0582583.1	1.79165	16.9312	0.249995	4.23273
CNP0582583.2	1.79165	16.9312	0.249995	4.23273
CNP0576543.1	2.15133	16.9224	0.24998	4.23027
CNP0548078.1	1.77107	16.9114	0.24997	4.22735
CNP0550356.1	2.4514	16.9089	0.249991	4.22708
CNP0562193.1	2.03483	16.9057	0.249997	4.22636
CNP0029705.1	0.82281	17.0175	0.248279	4.22511
CNP0565037.1	1.84084	16.8963	0.249997	4.22403
CNP0291453.1	1.37522	16.4042	0.257438	4.22305
CNP0571846.1	2.33488	16.89	0.249991	4.22237
CNP0510740.1	2.05647	16.8877	0.249973	4.22147
CNP0270746.1	0.86505	15.6843	0.269133	4.22115
CNP0554026.1	2.07005	16.8821	0.249987	4.22032
CNP0259068.1	0.75913	13.4351	0.31385	4.21662
CNP0125830.1	0.59859	14.1562	0.297776	4.21539
CNP0422161.1	1.34257	11.6864	0.360693	4.2152
CNP0103548.1	1.13493	13.4148	0.314203	4.21498
CNP0515635.1	0.68419	18.6982	0.225395	4.21448
CNP0368037.1	0.62867	14.0345	0.300201	4.21317
CNP0084479.1	1.48398	16.9798	0.248098	4.21267
CNP0084479.2	1.48398	16.9798	0.248098	4.21267
CNP0590338.1	2.15093	16.8497	0.249977	4.21204
CNP0548420.1	2.23191	16.8362	0.249985	4.2088
CNP0552696.1	0.72915	16.2934	0.25826	4.20794
CNP0511027.1	2.34791	16.8297	0.249991	4.20728
CNP0504376.1	0.97001	12.5662	0.334542	4.20392
CNP0504376.2	0.97001	12.5662	0.334542	4.20392
CNP0597295.1	1.9332	16.8147	0.249991	4.20352
CNP0509962.0	2.16713	16.7977	0.249985	4.19918
CNP0538388.1	1.82337	16.7864	0.249999	4.19659
CNP0212492.0	0.77561	17.1895	0.244099	4.19593
CNP0084654.1	1.46004	16.9065	0.248098	4.19448
CNP0084654.2	1.46004	16.9065	0.248098	4.19448
CNP0425593.0	0.49461	14.5804	0.287621	4.19362
CNP0493270.1	1.21123	13.4353	0.312032	4.19225
CNP0545848.1	2.28468	16.7586	0.249985	4.18942
CNP0252350.1	0.857	17.5296	0.238952	4.18872
CNP0252350.2	0.857	17.5296	0.238952	4.18872
CNP0491997.0	2.36436	14.9491	0.280145	4.18793
CNP0515571.1	1.89951	16.746	0.249994	4.1864
CNP0515571.2	1.89951	16.746	0.249994	4.1864
CNP0604088.1	0.63547	16.4216	0.254921	4.18622
CNP0604088.2	0.63547	16.4216	0.254921	4.18622
CNP0516312.1	2.08659	16.7427	0.249995	4.18559
CNP0562779.1	2.00944	16.7374	0.249998	4.18432
CNP0146771.1	1.03303	12.22	0.34239	4.184
CNP0146771.2	1.03303	12.22	0.34239	4.184
CNP0052758.1	0.72981	15.0894	0.277235	4.18332
CNP0312945.1	0.52187	12.4599	0.335717	4.18299
CNP0528996.1	2.22731	21.3515	0.195903	4.18281
CNP0570118.1	1.83858	16.7155	0.24998	4.17855
CNP0535409.1	2.52753	16.895	0.247311	4.17831
CNP0558573.1	2.2129	16.7095	0.249975	4.17695
CNP0483454.1	1.77882	16.7053	0.249983	4.17605
CNP0524212.1	2.21307	16.7025	0.249982	4.17533
CNP0587512.1	2.07477	16.6935	0.249995	4.1733
CNP0519571.1	2.32326	16.6831	0.249995	4.17068
CNP0502011.1	2.21807	16.6728	0.249993	4.16808
CNP0485669.1	1.85881	16.6656	0.249996	4.16632
CNP0091989.0	1.03641	16.6835	0.249597	4.16416
CNP0527546.1	1.92025	16.656	0.249966	4.16343
CNP0539792.1	2.09596	16.6499	0.249984	4.1622
CNP0529937.1	1.77137	16.6532	0.249917	4.1619
CNP0565617.1	1.75276	16.6459	0.249977	4.16111
CNP0512174.0	0.77389	17.1494	0.242489	4.15855
CNP0501107.1	2.36225	16.6299	0.249971	4.157
CNP0489698.0	1.85455	16.6252	0.24999	4.15613
CNP0479892.1	2.20763	16.6176	0.249985	4.15416
CNP0350103.0	0.6325	14.0133	0.296239	4.1513
CNP0521318.1	0.72945	15.9852	0.25957	4.14927
CNP0583094.1	0.68721	18.4081	0.225395	4.14911
CNP0578620.1	1.95036	16.5909	0.249999	4.1477
CNP0596974.1	0.90662	18.5197	0.223912	4.14679
CNP0517702.1	2.20634	16.5879	0.249982	4.14666
CNP0218603.0	0.41882	17.8825	0.231846	4.14598
CNP0528781.1	1.81082	16.5668	0.249953	4.14093
CNP0114663.1	0.84651	11.9035	0.347541	4.13695
CNP0593871.1	2.0444	16.5389	0.249998	4.13469
CNP0576869.0	1.88156	16.5344	0.249996	4.13353
CNP0602926.1	2.10074	16.5363	0.249961	4.13341
CNP0557843.1	1.83754	16.5349	0.249973	4.13328
CNP0503530.1	2.22413	16.5329	0.249997	4.13319
CNP0527472.0	2.39221	15.136	0.273061	4.13306
CNP0499530.1	1.99253	16.5095	0.249998	4.12734
CNP0576131.1	2.23685	16.5024	0.249996	4.12554
CNP0177495.1	0.83112	16.9276	0.24362	4.1239
CNP0177495.2	0.83112	16.9276	0.24362	4.1239
CNP0177495.3	0.83112	16.9276	0.24362	4.1239
CNP0558886.0	2.68849	15.7257	0.262191	4.12314
CNP0511998.1	2.17055	16.4922	0.249993	4.12294
CNP0568594.1	1.88635	16.4894	0.24998	4.12201
CNP0064791.1	1.42553	16.5367	0.249107	4.11939
CNP0598576.1	2.3188	16.473	0.249985	4.11801
CNP0388306.1	0.53929	13.8869	0.296467	4.117
CNP0388306.2	0.53929	13.8869	0.296467	4.117
CNP0480411.1	2.17695	16.457	0.249988	4.11406
CNP0577809.1	1.77154	16.46	0.249936	4.11396
CNP0521156.1	2.12799	16.4563	0.249982	4.11377
CNP0492804.1	2.0784	16.4503	0.249991	4.11242
CNP0492804.2	2.0784	16.4503	0.249991	4.11242
CNP0530439.1	2.17244	16.4456	0.249995	4.11132
CNP0598386.1	2.1883	16.4379	0.249993	4.10935
CNP0603224.1	1.84648	16.4325	0.24999	4.10795
CNP0212727.1	0.40899	17.5976	0.233336	4.10614
CNP0212727.2	0.40899	17.5976	0.233336	4.10614
CNP0212727.3	0.40899	17.5976	0.233336	4.10614
CNP0216687.1	3.09351	14.0576	0.291763	4.1015
CNP0554197.0	1.7647	16.4037	0.24999	4.10076
CNP0568630.1	2.00536	16.4035	0.249973	4.10043
CNP0260515.1	0.94177	17.0128	0.240971	4.09959
CNP0260515.2	0.94177	17.0128	0.240971	4.09959
CNP0507482.1	0.78134	11.5737	0.354057	4.09777
CNP0507482.2	0.78134	11.5737	0.354057	4.09777
CNP0526407.1	1.79653	16.3895	0.249997	4.09733
CNP0549782.1	1.6959	16.3897	0.249992	4.0973
CNP0549782.2	1.6959	16.3897	0.249992	4.0973
CNP0548791.1	2.32732	17.4872	0.234276	4.09683
CNP0558261.1	1.79671	16.3741	0.249964	4.09294
CNP0512894.1	1.80984	16.363	0.249936	4.0897
CNP0604114.1	2.23177	16.3577	0.249985	4.0892
CNP0480101.1	1.91879	16.3506	0.249991	4.08749
CNP0599681.1	1.85872	16.3488	0.249994	4.0871
CNP0497060.1	1.78158	16.3391	0.249987	4.08456
CNP0497060.2	1.78158	16.3391	0.249987	4.08456
CNP0510491.1	1.73628	16.3362	0.24999	4.0839
CNP0485646.1	2.12234	16.3277	0.249982	4.08163
CNP0516934.1	2.11778	16.3237	0.249991	4.08076
CNP0553554.1	2.37231	16.323	0.249977	4.08038
CNP0588448.1	2.07007	16.3195	0.249991	4.07973
CNP0102759.1	0.43206	13.2846	0.307026	4.07871
CNP0602941.1	2.19715	16.2935	0.249995	4.07329
CNP0269185.1	0.63114	13.0748	0.311524	4.07312
CNP0259321.0	0.76211	17.4107	0.233801	4.07062
CNP0485231.1	1.84485	16.2774	0.249994	4.06925
CNP0548481.1	0.34857	15.4005	0.264202	4.06883
CNP0548481.2	0.34857	15.4005	0.264202	4.06883
CNP0548481.3	0.34857	15.4005	0.264202	4.06883
CNP0548481.4	0.34857	15.4005	0.264202	4.06883
CNP0548481.5	0.34857	15.4005	0.264202	4.06883
CNP0548481.6	0.34857	15.4005	0.264202	4.06883
CNP0548481.7	0.34857	15.4005	0.264202	4.06883
CNP0548481.8	0.34857	15.4005	0.264202	4.06883
CNP0049045.1	0.89534	12.556	0.323995	4.0681
CNP0049045.2	0.89534	12.556	0.323995	4.0681
CNP0537739.1	1.79776	16.2685	0.249997	4.06708
CNP0486328.1	2.21964	16.2638	0.249985	4.06572
CNP0569103.1	1.83267	16.254	0.24999	4.06335
CNP0563512.1	1.79616	16.248	0.249983	4.06172
CNP0539880.1	2.008	16.2311	0.249969	4.05727
CNP0592805.0	2.22676	16.2253	0.249961	4.05569
CNP0441681.1	0.81716	10.1404	0.399867	4.0548
CNP0527688.1	0.62952	17.7853	0.227936	4.05391
CNP0483292.1	2.05847	16.2125	0.249977	4.05276
CNP0454140.1	0.81662	10.1053	0.400839	4.0506
CNP0381805.1	0.82072	13.6689	0.296309	4.0502
CNP0489344.1	1.88159	16.1998	0.249966	4.04939
CNP0502093.1	1.8331	16.1981	0.24999	4.04935
CNP0493880.1	2.17237	16.1868	0.249985	4.04646
CNP0226112.1	1.44109	16.3409	0.247621	4.04635
CNP0226112.2	1.44109	16.3409	0.247621	4.04635
CNP0556024.0	2.01969	13.4649	0.300275	4.04316
CNP0554276.1	1.79828	16.1539	0.249987	4.03827
CNP0159565.1	1.43707	16.3075	0.247621	4.03808
CNP0159565.2	1.43707	16.3075	0.247621	4.03808
CNP0481676.1	1.86335	16.1509	0.249984	4.03746
CNP0521187.1	1.7736	16.1462	0.249987	4.03634
CNP0184799.1	0.47131	15.4207	0.261585	4.03382
CNP0602542.1	1.9049	16.136	0.249988	4.03382
CNP0079468.1	1.03317	11.7834	0.342284	4.03327
CNP0517843.1	1.82397	16.1217	0.249994	4.03033
CNP0517843.2	1.82397	16.1217	0.249994	4.03033
CNP0526163.1	2.32725	16.1114	0.249991	4.0277
CNP0497303.0	0.81272	17.6947	0.227582	4.02701
CNP0537816.1	2.33849	16.1051	0.249977	4.02591
CNP0481510.1	2.17816	16.0964	0.249985	4.02387
CNP0491103.1	1.78963	16.0874	0.249983	4.02158
CNP0481326.1	2.08205	16.0791	0.24998	4.01946
CNP0543529.1	1.79348	16.0765	0.249987	4.0189
CNP0595936.1	2.32893	16.0711	0.249971	4.01731
CNP0427131.1	0.52054	18.7843	0.213852	4.01707
CNP0509744.1	1.66212	16.0681	0.249997	4.01696
CNP0517836.1	2.15717	16.0685	0.249985	4.01688
CNP0024767.0	1.04628	18.3689	0.218631	4.016
CNP0578894.0	2.49008	15.077	0.266325	4.01539
CNP0548041.1	2.19632	16.0613	0.249993	4.01522
CNP0489590.1	1.80389	16.0588	0.249984	4.01445
CNP0596189.1	1.96157	16.0585	0.249988	4.01443
CNP0209056.1	2.38548	19.3968	0.206944	4.01404
CNP0560500.1	1.67146	16.0461	0.249992	4.0114
CNP0560500.2	1.67146	16.0461	0.249992	4.0114
CNP0553572.0	0.76814	18.5974	0.215644	4.01042
CNP0244557.1	0.7438	16.426	0.244099	4.00956
CNP0293861.0	0.84063	15.9939	0.250689	4.00949
CNP0526605.1	2.18887	16.0377	0.249982	4.00913
CNP0092334.0	0.70445	14.3486	0.279282	4.00732
CNP0333483.1	0.37314	16.2513	0.246493	4.00582
CNP0585761.1	2.11485	16.021	0.249975	4.00484
CNP0291164.1	1.0865	16.659	0.240239	4.00215
CNP0291164.2	1.0865	16.659	0.240239	4.00215
CNP0480184.1	1.79729	16.0062	0.249984	4.00129
CNP0526815.1	1.7768	16.005	0.249998	4.00123
CNP0562440.1	2.16328	15.9995	0.249988	3.9997
CNP0504359.1	2.00615	15.9941	0.249984	3.99827
CNP0076996.1	1.00674	19.8542	0.201349	3.99763
CNP0367745.1	0.5902	16.1926	0.246798	3.9963
CNP0367745.2	0.5902	16.1926	0.246798	3.9963
CNP0554847.0	2.51477	15.2374	0.262191	3.99512
CNP0589061.1	1.79073	15.9709	0.249987	3.99251
CNP0501676.1	1.83836	15.9676	0.249984	3.99166
CNP0301969.1	0.51841	15.0115	0.265715	3.98879
CNP0484546.1	2.04322	15.9522	0.249985	3.98781
CNP0480820.1	2.04631	15.9511	0.249988	3.98759
CNP0582251.1	1.59527	15.9139	0.249995	3.9784
CNP0204958.1	1.39692	15.9779	0.24888	3.97658
CNP0162704.1	1.70404	15.936	0.249529	3.97648
CNP0543394.1	2.32329	15.9047	0.249987	3.97595
CNP0565008.1	2.16564	15.9029	0.249989	3.97555
CNP0298489.1	0.60228	12.6664	0.313789	3.97457
CNP0581124.1	1.7792	15.8979	0.249987	3.97427
CNP0348716.1	0.82556	15.6753	0.253513	3.9739
CNP0348716.2	0.82556	15.6753	0.253513	3.9739
CNP0348716.3	0.82556	15.6753	0.253513	3.9739
CNP0520497.1	2.35462	15.8927	0.249989	3.97301
CNP0487236.1	2.24121	16.7551	0.237055	3.97188
CNP0487141.1	1.93104	15.884	0.249984	3.97074
CNP0542878.1	2.33018	15.8826	0.249987	3.97043
CNP0516944.1	1.84934	15.8812	0.249988	3.97013
CNP0595656.1	1.70529	15.8792	0.249987	3.9696
CNP0595656.2	1.70529	15.8792	0.249987	3.9696
CNP0574462.1	2.19488	15.8716	0.249996	3.96784
CNP0545067.1	1.92885	15.8688	0.249984	3.96695
CNP0071215.1	1.03112	17.0722	0.232344	3.96664
CNP0217695.0	0.44025	13.5967	0.291707	3.96626
CNP0461972.0	0.53592	15.272	0.259622	3.96495
CNP0084512.1	1.5024	16.0354	0.247028	3.96119
CNP0084512.2	1.5024	16.0354	0.247028	3.96119
CNP0484892.1	1.77359	15.8376	0.249998	3.95936
CNP0507392.0	0.4602	11.4306	0.345901	3.95386
CNP0565258.1	0.75222	11.2654	0.350724	3.95106
CNP0551908.0	1.75533	15.8005	0.249998	3.9501
CNP0555938.1	2.12873	15.7966	0.249993	3.94905
CNP0515751.1	1.78128	15.7952	0.249998	3.94878
CNP0517811.1	0.77515	9.67802	0.407778	3.94648
CNP0548362.1	2.17685	15.7859	0.249971	3.94603
CNP0600123.1	2.08725	15.7768	0.249991	3.94407
CNP0508795.1	1.87837	15.7761	0.249993	3.94392
CNP0508795.2	1.87837	15.7761	0.249993	3.94392
CNP0481076.1	0.58738	13.7768	0.28625	3.94362
CNP0529114.1	1.94029	15.7744	0.249955	3.9429
CNP0488642.1	1.5871	15.7621	0.249994	3.94044
CNP0084471.1	1.34854	15.9666	0.246791	3.9404
CNP0084471.2	1.34854	15.9666	0.246791	3.9404
CNP0584807.0	0.2404	12.5037	0.31489	3.93729
CNP0606058.1	1.93631	15.7488	0.249998	3.93715
CNP0259414.1	1.04321	14.3542	0.274272	3.93696
CNP0259414.2	1.04321	14.3542	0.274272	3.93696
CNP0595174.1	1.70099	15.7508	0.249936	3.9367
CNP0426335.1	0.63484	13.7076	0.28714	3.93601
CNP0426335.2	0.63484	13.7076	0.28714	3.93601
CNP0568991.1	2.30689	17.0289	0.231032	3.93422
CNP0580108.1	2.19912	15.7349	0.249991	3.93359
CNP0084988.1	1.33151	15.9299	0.246791	3.93135
CNP0084988.2	1.33151	15.9299	0.246791	3.93135
CNP0559441.1	1.76573	15.7234	0.249999	3.93085
CNP0502182.1	1.68802	15.7233	0.249994	3.93073
CNP0584554.0	2.08829	15.713	0.249982	3.92796
CNP0217314.0	0.70671	17.7857	0.220672	3.9248
CNP0545616.1	1.91434	15.699	0.249996	3.9247
CNP0227530.0	0.53897	15.0531	0.260695	3.92426
CNP0536196.1	1.65174	19.3747	0.202543	3.92419
CNP0501624.1	2.04462	15.6964	0.249998	3.92408
CNP0502486.1	2.00891	15.6895	0.249988	3.9222
CNP0588731.1	2.28257	15.6745	0.249989	3.91845
CNP0286062.1	0.37089	11.5634	0.338798	3.91764
CNP0187296.0	0.49305	10.5256	0.372089	3.91647
CNP0544600.1	2.03043	15.6632	0.249991	3.91565
CNP0557973.1	1.77305	15.6635	0.249978	3.91553
CNP0603482.1	2.0298	15.6617	0.249961	3.91481
CNP0510840.1	2.03963	15.655	0.249991	3.9136
CNP0498619.1	0.49461	14.3838	0.272081	3.91355
CNP0575052.1	0.60145	12.8293	0.305027	3.91328
CNP0563487.1	1.84136	15.651	0.249998	3.91273
CNP0495686.1	1.88224	15.6499	0.249996	3.91241
CNP0260514.1	1.35464	15.767	0.248098	3.91176
CNP0260514.2	1.35464	15.767	0.248098	3.91176
CNP0511892.1	1.75476	15.6393	0.249999	3.9098
CNP0511892.2	1.75476	15.6393	0.249999	3.9098
CNP0492736.1	1.7695	15.6303	0.249998	3.90754
CNP0586324.1	1.76307	15.624	0.249999	3.90598
CNP0494253.1	1.72241	15.6239	0.249997	3.90593
CNP0494253.2	1.72241	15.6239	0.249997	3.90593
CNP0517468.1	2.15044	15.6172	0.249988	3.90411
CNP0550461.1	1.86588	15.616	0.249973	3.90358
CNP0600044.1	1.84197	15.6135	0.249999	3.90335
CNP0505860.1	1.79257	15.6088	0.249987	3.90201
CNP0579167.1	2.03244	15.5993	0.249998	3.8998
CNP0600544.1	1.68491	15.5916	0.249994	3.8978
CNP0596172.1	2.05048	15.5847	0.249988	3.896
CNP0530275.1	2.0389	15.5801	0.249957	3.89435
CNP0378373.0	0.39927	11.7484	0.33126	3.89179
CNP0485569.1	1.81594	15.5664	0.249991	3.89146
CNP0026169.1	1.68592	15.5642	0.249992	3.89093
CNP0026169.2	1.68592	15.5642	0.249992	3.89093
CNP0026169.3	1.68592	15.5642	0.249992	3.89093
CNP0277136.1	1.01828	15.2925	0.254426	3.89083
CNP0555700.1	1.78577	15.5597	0.249993	3.8898
CNP0010946.1	0.71326	13.9142	0.279515	3.88923
CNP0316194.0	0.45329	12.4173	0.313198	3.88907
CNP0199975.1	0.43897	14.5178	0.26783	3.8883
CNP0371193.1	0.63375	12.4793	0.311563	3.88807
CNP0371193.2	0.63375	12.4793	0.311563	3.88807
CNP0513660.0	1.69405	15.5477	0.249997	3.88689
CNP0246672.1	0.80144	12.7822	0.304083	3.88684
CNP0494547.1	1.87177	15.5484	0.249979	3.88677
CNP0558500.1	0.59515	11.7675	0.329991	3.88316
CNP0558500.2	0.59515	11.7675	0.329991	3.88316
CNP0558500.3	0.59515	11.7675	0.329991	3.88316
CNP0558500.4	0.59515	11.7675	0.329991	3.88316
CNP0456312.1	1.57771	11.9003	0.326244	3.8824
CNP0578625.1	1.85981	15.53	0.249973	3.88208
CNP0278490.1	0.66122	12.8264	0.302645	3.88184
CNP0177679.1	0.77615	16.5267	0.234855	3.88137
CNP0589305.1	1.87027	15.5252	0.249979	3.88097
CNP0566192.1	2.1716	15.4985	0.249985	3.87439
CNP0111897.1	1.10556	15.6091	0.248168	3.87368
CNP0111897.2	1.10556	15.6091	0.248168	3.87368
CNP0111897.3	1.10556	15.6091	0.248168	3.87368
CNP0544872.1	2.08842	15.49	0.249993	3.87239
CNP0186962.1	0.4689	13.9909	0.2767	3.87129
CNP0497151.1	1.79458	15.4835	0.249997	3.87082
CNP0393165.1	0.68801	23.2902	0.166072	3.86786
CNP0559054.1	1.64455	15.4656	0.249949	3.86561
CNP0564090.1	1.75907	15.4583	0.249983	3.86432
CNP0588312.1	1.89826	15.4217	0.249991	3.85528
CNP0482785.1	2.3757	15.5668	0.247598	3.85431
CNP0245018.1	0.93197	13.5111	0.285179	3.85308
CNP0223410.1	0.26542	12.9923	0.2962	3.84832
CNP0223410.2	0.26542	12.9923	0.2962	3.84832
CNP0223410.3	0.26542	12.9923	0.2962	3.84832
CNP0223410.4	0.26542	12.9923	0.2962	3.84832
CNP0223410.5	0.26542	12.9923	0.2962	3.84832
CNP0293564.0	0.67229	15.7204	0.244767	3.84783
CNP0602289.1	0.33346	14.564	0.264202	3.84783
CNP0602289.2	0.33346	14.564	0.264202	3.84783
CNP0602289.3	0.33346	14.564	0.264202	3.84783
CNP0602289.4	0.33346	14.564	0.264202	3.84783
CNP0602289.5	0.33346	14.564	0.264202	3.84783
CNP0602289.6	0.33346	14.564	0.264202	3.84783
CNP0602289.7	0.33346	14.564	0.264202	3.84783
CNP0602289.8	0.33346	14.564	0.264202	3.84783
CNP0499175.1	1.9896	15.3854	0.249982	3.84608
CNP0571787.1	0.55468	9.69497	0.396547	3.84451
CNP0571787.2	0.55468	9.69497	0.396547	3.84451
CNP0571787.3	0.55468	9.69497	0.396547	3.84451
CNP0571787.4	0.55468	9.69497	0.396547	3.84451
CNP0577182.1	1.66248	15.3687	0.249995	3.8421
CNP0577182.2	1.66248	15.3687	0.249995	3.8421
CNP0520389.1	1.74154	15.3673	0.249978	3.8415
CNP0541433.1	1.8402	15.3575	0.249996	3.83932
CNP0574371.1	1.88847	15.3549	0.249961	3.83812
CNP0542336.1	1.79549	15.3513	0.24998	3.83752
CNP0439504.1	1.15849	19.2792	0.199019	3.83693
CNP0490604.1	1.681	15.3352	0.249997	3.83376
CNP0585193.1	1.61155	15.3172	0.249997	3.82926
CNP0484966.1	2.01804	15.3056	0.249982	3.82613
CNP0517357.1	2.16911	15.298	0.249977	3.82415
CNP0154429.1	0.58992	13.4681	0.283803	3.82229
CNP0592154.1	1.77887	15.2842	0.249957	3.82039
CNP0518148.1	2.20784	15.2823	0.249985	3.82036
CNP0533360.1	1.84337	15.27	0.249999	3.81748
CNP0514384.1	2.11251	15.2709	0.249982	3.81744
CNP0591570.1	1.67479	15.2722	0.249951	3.8173
CNP0559393.0	1.9248	15.2645	0.249969	3.81563
CNP0593344.0	0.32123	17.8987	0.213125	3.81467
CNP0505928.1	1.73964	15.2542	0.249998	3.81351
CNP0299397.1	0.78888	14.6323	0.260443	3.81087
CNP0219687.0	0.72443	16.5177	0.230712	3.81084
CNP0558016.0	1.63018	15.2416	0.249978	3.81006
CNP0593145.1	1.57596	15.2381	0.249986	3.80931
CNP0593145.2	1.57596	15.2381	0.249986	3.80931
CNP0559787.1	1.86823	15.2368	0.249998	3.80916
CNP0502864.1	1.7127	15.232	0.249998	3.80795
CNP0517192.1	2.01159	15.2302	0.249993	3.80744
CNP0503966.1	2.17856	15.2269	0.249982	3.80645
CNP0288831.1	0.4388	11.783	0.323041	3.8064
CNP0288831.2	0.4388	11.783	0.323041	3.8064
CNP0593988.1	2.15382	15.2235	0.249977	3.80552
CNP0500636.1	1.73173	15.222	0.249983	3.80524
CNP0606145.1	2.03883	15.2174	0.249996	3.80429
CNP0603652.1	0.37882	13.7236	0.277167	3.80372
CNP0603652.2	0.37882	13.7236	0.277167	3.80372
CNP0365879.1	0.77628	14.3548	0.264839	3.8017
CNP0365879.2	0.77628	14.3548	0.264839	3.8017
CNP0365879.3	0.77628	14.3548	0.264839	3.8017
CNP0605179.1	1.81048	15.2012	0.249984	3.80006
CNP0605179.2	1.81048	15.2012	0.249984	3.80006
CNP0592149.1	2.24986	15.0944	0.25171	3.79942
CNP0592149.2	2.24986	15.0944	0.25171	3.79942
CNP0097015.1	0.98884	11.0799	0.342674	3.79679
CNP0547832.1	1.71617	15.1872	0.249993	3.7967
CNP0084601.1	1.30226	15.2923	0.248098	3.79398
CNP0084601.2	1.30226	15.2923	0.248098	3.79398
CNP0489302.1	1.68505	15.1696	0.249997	3.79234
CNP0574386.0	0.45907	14.299	0.265126	3.79104
CNP0525492.1	2.15202	15.1579	0.249977	3.78912
CNP0046542.0	0.47488	12.7142	0.297939	3.78805
CNP0520801.1	1.9263	15.1531	0.249984	3.78804
CNP0309201.0	0.51226	17.4224	0.217274	3.78544
CNP0598494.1	2.34241	15.27	0.247885	3.78519
CNP0094882.1	1.32087	14.7187	0.257119	3.78445
CNP0494380.1	1.99969	15.1373	0.249991	3.78419
CNP0493481.1	1.97265	15.1224	0.249961	3.78
CNP0084510.1	1.47862	15.3366	0.246291	3.77727
CNP0084510.2	1.47862	15.3366	0.246291	3.77727
CNP0585561.0	1.69612	15.1089	0.249999	3.77722
CNP0584349.1	2.06437	15.1078	0.249985	3.77672
CNP0526073.1	2.25405	15.1065	0.249987	3.77643
CNP0082446.1	1.3885	15.2449	0.247621	3.77496
CNP0082446.2	1.3885	15.2449	0.247621	3.77496
CNP0598070.1	1.77343	15.0875	0.249991	3.77175
CNP0336844.1	0.31904	9.72882	0.387638	3.77126
CNP0336844.2	0.31904	9.72882	0.387638	3.77126
CNP0574287.1	2.12107	15.0832	0.249994	3.7707
CNP0492585.0	1.62424	15.0791	0.249983	3.76952
CNP0567437.1	1.95415	15.0762	0.249988	3.76887
CNP0299512.1	0.60942	12.8277	0.293716	3.76771
CNP0299512.2	0.60942	12.8277	0.293716	3.76771
CNP0299512.3	0.60942	12.8277	0.293716	3.76771
CNP0299512.4	0.60942	12.8277	0.293716	3.76771
CNP0565329.1	2.03536	15.0589	0.249985	3.76452
CNP0084136.1	1.35941	15.1997	0.247621	3.76377
CNP0084136.2	1.35941	15.1997	0.247621	3.76377
CNP0559376.1	1.52481	15.0546	0.249987	3.76346
CNP0496222.1	1.82913	15.0464	0.249999	3.76159
CNP0534874.1	1.60878	15.0468	0.249978	3.76138
CNP0534874.2	1.60878	15.0468	0.249978	3.76138
CNP0525293.1	1.88755	15.0444	0.249973	3.76069
CNP0485002.1	1.7746	15.0259	0.249998	3.75644
CNP0485002.2	1.7746	15.0259	0.249998	3.75644
CNP0519075.1	2.07729	15.0244	0.249985	3.75589
CNP0483219.1	2.22866	15.019	0.249977	3.7544
CNP0597997.1	1.70237	14.987	0.249994	3.74667
CNP0597997.2	1.70237	14.987	0.249994	3.74667
CNP0554836.1	1.91587	14.9845	0.249982	3.74585
CNP0487827.1	1.84194	14.979	0.249975	3.74438
CNP0516113.1	2.11807	14.9644	0.24995	3.74036
CNP0543663.1	1.71964	14.9592	0.24998	3.73951
CNP0381481.1	1.14925	18.1699	0.205747	3.7384
CNP0381481.2	1.14925	18.1699	0.205747	3.7384
CNP0381481.3	1.14925	18.1699	0.205747	3.7384
CNP0254173.0	0.90568	17.943	0.208291	3.73736
CNP0058332.1	0.84571	15.0503	0.248321	3.73732
CNP0486142.1	2.20974	14.9495	0.249994	3.73729
CNP0540990.0	0.21459	13.6353	0.274081	3.73719
CNP0544036.1	2.09315	14.9483	0.249991	3.73696
CNP0596913.0	0.6268	12.614	0.296055	3.73445
CNP0553235.1	0.66097	14.0455	0.265848	3.73396
CNP0553235.2	0.66097	14.0455	0.265848	3.73396
CNP0593104.1	1.54928	14.9287	0.249986	3.73197
CNP0593104.2	1.54928	14.9287	0.249986	3.73197
CNP0514109.1	1.66913	14.9293	0.249966	3.73181
CNP0494051.1	1.94132	14.922	0.249975	3.73012
CNP0543680.1	1.57502	14.9194	0.24999	3.72969
CNP0514186.1	1.72097	14.9126	0.249999	3.72813
CNP0594187.1	2.17774	14.9129	0.249971	3.72779
CNP0551880.1	1.99985	14.9069	0.249996	3.72667
CNP0484091.1	1.89487	14.9023	0.249984	3.72535
CNP0142593.1	0.474	12.2885	0.303038	3.72389
CNP0142593.2	0.474	12.2885	0.303038	3.72389
CNP0518266.1	1.89829	14.8949	0.249988	3.72356
CNP0147038.1	0.61833	12.9868	0.286675	3.723
CNP0147038.2	0.61833	12.9868	0.286675	3.723
CNP0521284.1	1.85534	14.8887	0.249966	3.72168
CNP0551145.1	1.69772	14.8874	0.249988	3.72167
CNP0522137.1	1.65987	14.8766	0.249998	3.71913
CNP0522137.2	1.65987	14.8766	0.249998	3.71913
CNP0282000.1	0.6194	13.138	0.283025	3.71838
CNP0134835.0	0.4787	16.1283	0.230299	3.71434
CNP0479466.1	1.83147	14.8577	0.24998	3.71412
CNP0030490.0	0.35672	11.576	0.320757	3.71309
CNP0568177.1	1.90035	14.8495	0.249975	3.71199
CNP0568129.1	2.01772	14.8369	0.249969	3.70875
CNP0487478.1	2.16952	14.8268	0.249991	3.70657
CNP0601382.1	1.85528	14.826	0.24998	3.70621
CNP0512471.1	1.48638	14.8227	0.249992	3.70556
CNP0513360.1	1.89303	14.8157	0.249985	3.70372
CNP0482846.1	2.19175	14.8138	0.249977	3.70311
CNP0554923.1	1.65475	14.8066	0.24998	3.70135
CNP0286685.1	1.03199	17.7488	0.208302	3.69712
CNP0286685.2	1.03199	17.7488	0.208302	3.69712
CNP0286685.3	1.03199	17.7488	0.208302	3.69712
CNP0556484.1	1.6542	14.7867	0.249999	3.69666
CNP0606501.1	1.89758	14.7866	0.249997	3.6966
CNP0082245.1	0.78178	17.9526	0.205818	3.69497
CNP0082245.2	0.78178	17.9526	0.205818	3.69497
CNP0515886.0	1.78469	14.7795	0.249996	3.69482
CNP0544496.1	1.65084	14.7759	0.249997	3.69393
CNP0514036.1	2.12211	14.7724	0.249989	3.69294
CNP0602468.1	2.16039	14.7676	0.249989	3.69175
CNP0566973.1	1.71238	14.7666	0.249984	3.69141
CNP0063208.1	0.9918	18.711	0.197095	3.68785
CNP0063208.2	0.9918	18.711	0.197095	3.68785
CNP0063208.3	0.9918	18.711	0.197095	3.68785
CNP0063208.4	0.9918	18.711	0.197095	3.68785
CNP0557134.1	2.03494	14.7491	0.249982	3.68699
CNP0544079.1	1.6739	14.7458	0.249973	3.68606
CNP0138803.1	0.40717	11.1247	0.331233	3.68487
CNP0138803.2	0.40717	11.1247	0.331233	3.68487
CNP0138803.3	0.40717	11.1247	0.331233	3.68487
CNP0138803.4	0.40717	11.1247	0.331233	3.68487
CNP0385028.0	0.22228	13.1129	0.280953	3.6841
CNP0577685.1	0.64807	13.8401	0.266117	3.68308
CNP0577685.2	0.64807	13.8401	0.266117	3.68308
CNP0485151.1	2.03477	14.7236	0.249969	3.68043
CNP0541429.1	1.67068	14.7181	0.24998	3.67923
CNP0310756.1	0.58189	10.056	0.365724	3.67773
CNP0310756.2	0.58189	10.056	0.365724	3.67773
CNP0515425.1	2.20758	14.7093	0.249977	3.67698
CNP0545827.1	1.77751	14.7085	0.249988	3.67694
CNP0037695.1	0.30242	14.2812	0.257465	3.67692
CNP0037695.2	0.30242	14.2812	0.257465	3.67692
CNP0084503.1	1.40046	15.0013	0.245018	3.67559
CNP0084503.2	1.40046	15.0013	0.245018	3.67559
CNP0490009.1	1.85057	14.7008	0.249982	3.67494
CNP0572096.1	1.60463	14.6977	0.249987	3.67423
CNP0529848.1	2.16062	14.6968	0.249987	3.67401
CNP0570916.1	1.6922	14.6943	0.249997	3.67352
CNP0487549.1	0.72246	13.1148	0.280061	3.67294
CNP0487549.2	0.72246	13.1148	0.280061	3.67294
CNP0487549.3	0.72246	13.1148	0.280061	3.67294
CNP0487549.4	0.72246	13.1148	0.280061	3.67294
CNP0372456.1	0.48004	13.7126	0.267831	3.67265
CNP0292216.1	0.74837	12.6815	0.289519	3.67154
CNP0572596.1	1.64361	14.6831	0.249998	3.67076
CNP0572596.2	1.64361	14.6831	0.249998	3.67076
CNP0568246.1	2.10719	14.6806	0.249989	3.67001
CNP0589624.1	1.78	14.6736	0.249993	3.66828
CNP0545065.1	1.6809	14.6709	0.249973	3.66732
CNP0579294.1	1.88694	14.6685	0.24995	3.66641
CNP0522969.1	2.18639	14.6545	0.249977	3.66329
CNP0573383.0	1.43353	14.7877	0.247621	3.66175
CNP0333638.1	0.46676	12.2632	0.298477	3.66028
CNP0517167.1	2.14774	14.5762	0.251077	3.65975
CNP0517167.2	2.14774	14.5762	0.251077	3.65975
CNP0563001.1	1.58948	14.6384	0.249997	3.65956
CNP0544822.1	1.69618	14.6289	0.249953	3.65653
CNP0535378.1	0.58878	11.6607	0.313558	3.6563
CNP0535378.2	0.58878	11.6607	0.313558	3.6563
CNP0535378.3	0.58878	11.6607	0.313558	3.6563
CNP0535378.4	0.58878	11.6607	0.313558	3.6563
CNP0348079.0	0.27157	14.7302	0.248205	3.65611
CNP0572344.1	2.04154	14.624	0.249982	3.65573
CNP0530260.1	1.65142	14.6213	0.249999	3.65532
CNP0510448.1	1.69762	14.617	0.249999	3.65424
CNP0311500.1	0.73921	11.5125	0.317289	3.65279
CNP0311500.2	0.73921	11.5125	0.317289	3.65279
CNP0588060.1	1.85905	14.6085	0.249969	3.65168
CNP0517885.0	1.64378	14.6019	0.249994	3.65038
CNP0010944.1	0.66408	13.1938	0.276572	3.64903
CNP0542549.1	1.60745	14.5967	0.249951	3.64846
CNP0601916.1	1.37578	14.5969	0.249931	3.64821
CNP0603826.1	1.8334	14.5917	0.249985	3.6477
CNP0554504.1	1.64266	14.5907	0.249999	3.64766
CNP0189419.1	0.42941	13.8481	0.263317	3.64644
CNP0189419.2	0.42941	13.8481	0.263317	3.64644
CNP0189419.3	0.42941	13.8481	0.263317	3.64644
CNP0189419.4	0.42941	13.8481	0.263317	3.64644
CNP0327878.0	0.27653	12.0442	0.302693	3.6457
CNP0517147.1	1.93672	14.5726	0.249982	3.64289
CNP0601118.1	1.72427	14.5687	0.249988	3.64201
CNP0585984.1	1.99955	14.5689	0.249982	3.64197
CNP0491644.1	1.61556	14.5619	0.249998	3.64044
CNP0587942.1	1.54585	14.5578	0.24999	3.6393
CNP0539007.1	1.65307	14.5565	0.249999	3.6391
CNP0598344.0	1.66628	14.5506	0.249997	3.63761
CNP0102933.1	0.85978	17.9889	0.20219	3.63716
CNP0505513.1	1.81263	14.5457	0.249996	3.63635
CNP0531005.1	1.60403	14.5418	0.249987	3.63525
CNP0481166.0	0.98833	15.3476	0.236755	3.63362
CNP0580978.0	1.09376	22.286	0.163009	3.63281
CNP0424725.2	0.90338	15.3924	0.235934	3.63158
CNP0602910.1	1.79336	14.5113	0.249995	3.62775
CNP0518434.0	1.56638	14.5078	0.249995	3.62688
CNP0580128.1	1.85401	14.5026	0.249984	3.62543
CNP0445091.0	0.4786	16.7521	0.216402	3.62519
CNP0556793.1	1.81096	14.503	0.249953	3.62506
CNP0548262.1	1.62688	14.5	0.249999	3.625
CNP0067262.1	1.00285	18.3721	0.197095	3.62106
CNP0067262.2	1.00285	18.3721	0.197095	3.62106
CNP0067262.3	1.00285	18.3721	0.197095	3.62106
CNP0067262.4	1.00285	18.3721	0.197095	3.62106
CNP0482953.1	2.00417	14.4838	0.249991	3.62082
CNP0509847.1	2.13898	14.4705	0.249989	3.61747
CNP0534491.1	1.60687	14.4573	0.24999	3.61417
CNP0534491.2	1.60687	14.4573	0.24999	3.61417
CNP0363226.0	0.50272	13.4541	0.26859	3.61365
CNP0557184.1	1.98056	14.4568	0.249961	3.61363
CNP0494122.0	2.07731	14.693	0.245842	3.61215
CNP0594464.1	1.55816	14.4422	0.249997	3.6105
CNP0419452.1	0.61476	15.6835	0.230192	3.61022
CNP0482158.1	1.92224	14.4354	0.249988	3.60869
CNP0522071.1	1.79809	14.4363	0.249969	3.60861
CNP0238433.2	0.46117	12.7316	0.283422	3.60841
CNP0238433.3	0.46117	12.7316	0.283422	3.60841
CNP0238433.4	0.46117	12.7316	0.283422	3.60841
CNP0478948.1	1.66079	14.4291	0.249997	3.60723
CNP0478948.2	1.66079	14.4291	0.249997	3.60723
CNP0266923.1	1.35538	15.8043	0.22818	3.60623
CNP0490554.1	1.54478	14.4073	0.24999	3.60167
CNP0502056.1	1.75625	14.4045	0.249899	3.59967
CNP0596100.1	1.50527	14.3972	0.249983	3.59906
CNP0299560.1	1.37164	14.6847	0.245018	3.59801
CNP0299560.2	1.37164	14.6847	0.245018	3.59801
CNP0542796.1	1.58057	14.3869	0.249986	3.59654
CNP0524349.1	1.43332	14.378	0.24996	3.59392
CNP0552044.1	1.73979	14.3742	0.249993	3.59344
CNP0082447.1	1.17047	14.4543	0.248481	3.59162
CNP0082447.2	1.17047	14.4543	0.248481	3.59162
CNP0591635.1	1.92302	14.3588	0.249961	3.58913
CNP0603992.1	1.65846	14.3535	0.249997	3.58832
CNP0510568.1	1.91505	14.3529	0.249969	3.58777
CNP0494343.1	1.36053	14.352	0.249947	3.58723
CNP0549222.1	1.73413	14.347	0.249993	3.58664
CNP0570500.1	0.44817	13.4012	0.267478	3.58453
CNP0570500.2	0.44817	13.4012	0.267478	3.58453
CNP0561109.1	1.83786	14.3362	0.249973	3.58366
CNP0569837.1	2.14152	14.473	0.247598	3.58347
CNP0588743.1	1.50657	14.3336	0.249987	3.5832
CNP0198047.1	0.581	14.0104	0.25573	3.58289
CNP0249830.1	0.56882	12.0949	0.296189	3.58239
CNP0432290.1	0.99831	11.9831	0.298944	3.58228
CNP0569952.1	2.1376	14.3287	0.249994	3.58208
CNP0523514.1	0.60022	13.4007	0.267241	3.58122
CNP0505205.1	1.80511	14.3227	0.249988	3.58052
CNP0433606.1	0.5086	12.4881	0.286595	3.57904
CNP0543164.1	1.95691	14.3187	0.24995	3.57898
CNP0511966.1	1.73752	14.3036	0.24998	3.57561
CNP0549164.1	1.69735	14.3008	0.249996	3.57514
CNP0604942.1	1.59703	14.2977	0.249999	3.57441
CNP0532692.1	1.85344	14.2973	0.249984	3.5741
CNP0485401.1	1.86074	14.2956	0.249975	3.57354
CNP0097654.1	0.61277	14.3276	0.249251	3.57116
CNP0500054.1	1.45364	14.2817	0.24999	3.57028
CNP0500054.2	1.45364	14.2817	0.24999	3.57028
CNP0073610.1	0.62709	13.9098	0.256501	3.56788
CNP0339189.1	0.62669	14.1077	0.252734	3.56549
CNP0339189.2	0.62669	14.1077	0.252734	3.56549
CNP0176437.1	0.93945	11.0119	0.323653	3.56405
CNP0591782.1	1.98363	14.256	0.249982	3.56375
CNP0506017.1	1.61515	14.2553	0.249994	3.56373
CNP0343530.1	1.15996	14.3326	0.248481	3.56138
CNP0343530.2	1.15996	14.3326	0.248481	3.56138
CNP0485523.1	1.55818	14.2355	0.249995	3.55882
CNP0485523.2	1.55818	14.2355	0.249995	3.55882
CNP0597561.1	1.37942	14.2374	0.24996	3.55878
CNP0503976.1	2.12	14.2327	0.249992	3.55807
CNP0327825.1	0.69795	15.3731	0.23131	3.55596
CNP0327825.2	0.69795	15.3731	0.23131	3.55596
CNP0327825.3	0.69795	15.3731	0.23131	3.55596
CNP0112105.1	0.69795	15.3731	0.23131	3.55596
CNP0112105.2	0.69795	15.3731	0.23131	3.55596
CNP0347653.0	0.69795	15.3731	0.23131	3.55596
CNP0588433.1	2.03758	14.2235	0.249977	3.55555
CNP0584362.1	1.83756	14.2174	0.24998	3.55408
CNP0605473.1	0.70829	12.6917	0.279889	3.55228
CNP0605473.2	0.70829	12.6917	0.279889	3.55228
CNP0605473.3	0.70829	12.6917	0.279889	3.55228
CNP0605473.4	0.70829	12.6917	0.279889	3.55228
CNP0548493.1	1.76887	14.2096	0.249991	3.55226
CNP0390305.2	0.85944	11.939	0.297471	3.5515
CNP0503718.1	1.57896	14.1948	0.249963	3.54818
CNP0277868.1	1.12061	13.0138	0.272631	3.54795
CNP0104968.1	1.00762	10.9029	0.325387	3.54765
CNP0557436.0	0.51011	12.3934	0.286193	3.54691
CNP0548830.1	1.83655	14.1834	0.24998	3.54557
CNP0317906.1	1.2108	29.3188	0.120843	3.54297
CNP0222027.1	0.81349	14.1008	0.251237	3.54265
CNP0222027.2	0.81349	14.1008	0.251237	3.54265
CNP0606570.1	1.50634	14.1715	0.249973	3.54248
CNP0598027.1	1.99441	14.1668	0.249982	3.54143
CNP0222881.1	1.01529	16.5543	0.213913	3.54118
CNP0222881.2	1.01529	16.5543	0.213913	3.54118
CNP0511467.1	0.27849	9.64084	0.367258	3.54068
CNP0511467.2	0.27849	9.64084	0.367258	3.54068
CNP0223251.1	1.38357	14.2558	0.248243	3.5389
CNP0000168.0	0.43842	15.3705	0.230155	3.5376
CNP0557805.1	1.72393	14.1447	0.249993	3.53608
CNP0554201.1	1.73721	14.1433	0.249969	3.53539
CNP0583088.1	0.55355	15.2706	0.231439	3.53421
CNP0347062.0	0.76121	17.17	0.205818	3.53391
CNP0286984.1	0.76121	17.17	0.205818	3.53391
CNP0528386.1	1.49151	14.1322	0.249998	3.53301
CNP0601884.0	1.5151	14.1319	0.249994	3.53289
CNP0197292.1	0.71682	12.832	0.275091	3.52995
CNP0497616.0	1.14998	25.701	0.137257	3.52766
CNP0213492.1	1.39148	20.0626	0.175614	3.52327
CNP0282679.1	0.70738	13.0117	0.270623	3.52126
CNP0105221.1	1.55963	12.2042	0.288361	3.51922
CNP0105221.2	1.55963	12.2042	0.288361	3.51922
CNP0274110.2	0.57618	13.1413	0.26769	3.51781
CNP0480267.1	0.74599	12.8693	0.273333	3.51761
CNP0144189.1	0.72236	17.2913	0.203353	3.51623
CNP0576289.1	1.74447	14.068	0.249926	3.51597
CNP0529260.1	1.58888	14.06	0.249997	3.51496
CNP0529260.2	1.58888	14.06	0.249997	3.51496
CNP0525159.1	2.01552	13.3498	0.263283	3.51477
CNP0525159.2	2.01552	13.3498	0.263283	3.51477
CNP0489298.1	1.79156	14.0479	0.249969	3.51154
CNP0563744.1	1.80469	14.0443	0.249988	3.51091
CNP0241609.1	0.80434	11.0944	0.316375	3.50997
CNP0474301.1	0.72393	15.208	0.230716	3.50873
CNP0084653.1	1.12806	14.1198	0.248481	3.50851
CNP0084653.2	1.12806	14.1198	0.248481	3.50851
CNP0498428.1	2.002	14.9753	0.234276	3.50836
CNP0489441.1	0.58064	10.609	0.330661	3.508
CNP0489441.2	0.58064	10.609	0.330661	3.508
CNP0489441.3	0.58064	10.609	0.330661	3.508
CNP0489441.4	0.58064	10.609	0.330661	3.508
CNP0599533.1	1.54273	14.0284	0.249994	3.50701
CNP0521457.1	1.7649	14.0182	0.249964	3.50405
CNP0515991.1	1.64192	14.0142	0.249996	3.5035
CNP0084140.1	1.39976	14.1383	0.247802	3.50348
CNP0084140.2	1.39976	14.1383	0.247802	3.50348
CNP0084448.1	1.3257	14.2859	0.245018	3.5003
CNP0084448.2	1.3257	14.2859	0.245018	3.5003
CNP0166793.1	0.99929	13.6337	0.256713	3.49996
CNP0084913.1	1.19234	14.1818	0.246791	3.49993
CNP0084913.2	1.19234	14.1818	0.246791	3.49993
CNP0525590.1	1.45292	13.9997	0.249994	3.49984
CNP0482888.1	1.93412	14.0013	0.249961	3.49978
CNP0574130.1	1.6493	13.9997	0.249953	3.49927
CNP0573987.0	1.57117	13.9752	0.249999	3.49379
CNP0578622.1	1.63193	13.9703	0.249997	3.49251
CNP0578622.2	1.63193	13.9703	0.249997	3.49251
CNP0541210.1	1.58763	13.9664	0.249994	3.49153
CNP0542899.1	1.66032	13.9639	0.249987	3.49081
CNP0542899.2	1.66032	13.9639	0.249987	3.49081
CNP0549198.1	2.16859	14.0512	0.248415	3.49053
CNP0495033.1	1.49132	13.9653	0.249936	3.49044
CNP0493369.1	1.89272	13.9614	0.249988	3.4902
CNP0021837.1	1.99061	15.3511	0.227303	3.48934
CNP0444249.1	0.97494	12.9049	0.270346	3.48878
CNP0485165.1	1.53929	13.9535	0.249986	3.48818
CNP0084656.1	1.14261	14.033	0.248481	3.48694
CNP0084656.2	1.14261	14.033	0.248481	3.48694
CNP0560055.1	1.49221	13.9448	0.249997	3.48614
CNP0534558.1	2.07072	13.9437	0.249971	3.48553
CNP0589942.1	1.80296	13.9375	0.249988	3.48422
CNP0568677.0	1.49103	13.9241	0.249992	3.48091
CNP0496684.1	1.7469	13.916	0.249969	3.47855
CNP0001659.1	0.67913	13.4747	0.25809	3.47769
CNP0526561.1	0.59506	11.1575	0.311524	3.47583
CNP0192590.1	0.89867	18.5971	0.186859	3.47504
CNP0219415.1	0.96439	13.8409	0.251007	3.47417
CNP0567136.1	1.68516	13.8976	0.249975	3.47406
CNP0483779.1	1.9934	13.8349	0.251077	3.47362
CNP0483779.2	1.9934	13.8349	0.251077	3.47362
CNP0370669.0	0.42646	14.0875	0.246527	3.47295
CNP0212755.1	0.4221	11.9572	0.290264	3.47075
CNP0212755.2	0.4221	11.9572	0.290264	3.47075
CNP0495508.1	1.52404	13.8773	0.249997	3.4693
CNP0495508.2	1.52404	13.8773	0.249997	3.4693
CNP0573003.1	1.8317	13.8778	0.24995	3.46877
CNP0531710.1	1.77158	13.8749	0.249985	3.46853
CNP0562679.1	1.44433	13.8648	0.24997	3.46579
CNP0559729.1	0.54725	8.81517	0.393047	3.46478
CNP0172485.1	1.31773	13.9701	0.247621	3.4593
CNP0172485.2	1.31773	13.9701	0.247621	3.4593
CNP0494841.1	1.69678	13.8284	0.249993	3.457
CNP0576832.1	1.86909	13.8256	0.249961	3.45587
CNP0509400.1	1.79416	13.8184	0.249969	3.45416
CNP0586439.1	1.94246	13.8168	0.249982	3.45395
CNP0185236.1	0.71494	12.9621	0.266326	3.45213
CNP0268502.1	1.01473	13.7998	0.25011	3.45147
CNP0524264.1	0.30815	13.0537	0.264202	3.44881
CNP0524264.2	0.30815	13.0537	0.264202	3.44881
CNP0524264.3	0.30815	13.0537	0.264202	3.44881
CNP0524264.4	0.30815	13.0537	0.264202	3.44881
CNP0524264.5	0.30815	13.0537	0.264202	3.44881
CNP0524264.6	0.30815	13.0537	0.264202	3.44881
CNP0524264.7	0.30815	13.0537	0.264202	3.44881
CNP0524264.8	0.30815	13.0537	0.264202	3.44881
CNP0505542.1	1.48608	13.7943	0.249978	3.44827
CNP0567506.1	1.76631	13.7875	0.249998	3.44685
CNP0578629.1	1.48001	13.7823	0.249992	3.44547
CNP0578629.2	1.48001	13.7823	0.249992	3.44547
CNP0579315.1	2.00239	15.1575	0.227303	3.44535
CNP0103960.1	0.62216	11.658	0.295466	3.44454
CNP0144360.1	0.73222	10.9562	0.314072	3.44104
CNP0144360.2	0.73222	10.9562	0.314072	3.44104
CNP0218861.1	2.4883	17.6326	0.195148	3.44098
CNP0543729.1	1.72809	13.7661	0.249953	3.44088
CNP0523648.1	1.4478	13.7619	0.249994	3.4404
CNP0576674.1	2.07758	13.7517	0.249971	3.43753
CNP0204929.0	0.70903	18.8785	0.182	3.43589
CNP0493441.1	1.46851	13.7434	0.24999	3.43572
CNP0524849.1	1.49264	13.7393	0.249992	3.43471
CNP0603501.1	1.36238	13.7353	0.249978	3.43352
CNP0481276.1	1.49685	13.7278	0.249993	3.43186
CNP0577848.1	1.95798	14.6479	0.234276	3.43165
CNP0597543.1	1.62449	13.7169	0.249996	3.42916
CNP0294493.1	1.12109	20.3078	0.168741	3.42675
CNP0487511.1	1.80538	13.7045	0.249988	3.42596
CNP0384147.1	0.40643	11.585	0.295697	3.42564
CNP0591705.1	1.67763	13.6998	0.249993	3.42486
CNP0080323.1	1.34427	17.9183	0.190993	3.42227
CNP0526541.1	1.58551	13.6844	0.249999	3.4211
CNP0511473.1	1.88361	13.6864	0.249961	3.42107
CNP0553504.1	1.52238	13.6843	0.24999	3.42094
CNP0553504.2	1.52238	13.6843	0.24999	3.42094
CNP0525115.1	1.518	13.6835	0.249997	3.42085
CNP0525115.2	1.518	13.6835	0.249997	3.42085
CNP0318141.1	0.52243	12.0183	0.284621	3.42065
CNP0377735.1	0.48688	12.1258	0.282084	3.42048
CNP0494058.1	1.51336	13.6567	0.24999	3.41403
CNP0399201.0	0.42827	11.0943	0.307667	3.41335
CNP0575101.1	1.69961	13.64	0.24998	3.40974
CNP0265571.1	0.71975	13.1718	0.258684	3.40734
CNP0093934.1	1.55441	12.4467	0.273626	3.40574
CNP0543773.1	1.47592	13.6215	0.24999	3.40525
CNP0605425.1	1.64932	13.6191	0.249988	3.40461
CNP0585927.1	1.16584	14.2761	0.238472	3.40445
CNP0585927.2	1.16584	14.2761	0.238472	3.40445
CNP0590788.1	0.37457	9.26286	0.367534	3.40442
CNP0510007.1	1.51038	13.6141	0.249994	3.40345
CNP0539681.1	1.46293	13.6067	0.249997	3.40162
CNP0093132.1	1.27308	13.7328	0.247621	3.40054
CNP0093132.2	1.27308	13.7328	0.247621	3.40054
CNP0496027.1	1.80606	13.5992	0.249995	3.39972
CNP0561604.1	1.84119	13.5969	0.249995	3.39917
CNP0369357.1	0.51152	13.978	0.243119	3.39833
CNP0369357.2	0.51152	13.978	0.243119	3.39833
CNP0369357.3	0.51152	13.978	0.243119	3.39833
CNP0501848.1	1.75108	13.5922	0.249988	3.39789
CNP0529833.1	1.6477	13.592	0.24998	3.39772
CNP0248995.0	0.4831	12.5173	0.271404	3.39724
CNP0533398.1	1.52224	13.5883	0.249999	3.39706
CNP0572674.1	1.4414	13.5771	0.249998	3.39427
CNP0524714.1	1.64123	13.5762	0.249969	3.39363
CNP0603523.1	1.61656	13.5576	0.249987	3.38922
CNP0490209.1	1.65162	13.5563	0.249991	3.38894
CNP0026249.0	0.61833	13.5288	0.250487	3.38878
CNP0596295.1	1.51296	13.5545	0.249963	3.38812
CNP0346808.1	1.19969	13.7264	0.246791	3.38756
CNP0297578.1	1.32342	14.5716	0.232474	3.38751
CNP0572180.1	2.01231	13.5321	0.249971	3.38264
CNP0587325.1	2.01035	13.4624	0.251077	3.38009
CNP0281437.0	0.63281	14.5062	0.232997	3.37991
CNP0497691.1	2.38999	13.8595	0.243667	3.3771
CNP0552053.1	0.70314	17.496	0.193012	3.37694
CNP0506280.1	1.37965	13.6278	0.247713	3.37578
CNP0578624.1	1.49105	13.4994	0.249997	3.37483
CNP0534755.1	1.72581	13.4952	0.24998	3.37353
CNP0125616.1	0.44782	11.8139	0.285247	3.36987
CNP0125616.2	0.44782	11.8139	0.285247	3.36987
CNP0125616.3	0.44782	11.8139	0.285247	3.36987
CNP0125616.4	0.44782	11.8139	0.285247	3.36987
CNP0204306.1	0.46242	11.0497	0.30493	3.36939
CNP0204306.2	0.46242	11.0497	0.30493	3.36939
CNP0084605.1	1.14096	13.6467	0.246791	3.36788
CNP0084605.2	1.14096	13.6467	0.246791	3.36788
CNP0572598.0	0.25642	11.8522	0.284018	3.36624
CNP0525989.1	2.02719	13.4562	0.249992	3.36394
CNP0546679.1	0.55004	11.7767	0.285635	3.36384
CNP0523245.1	1.47863	13.4546	0.249997	3.36361
CNP0145288.0	0.38488	11.979	0.280772	3.36338
CNP0524863.1	1.63608	13.4545	0.24998	3.36335
CNP0600146.0	0.77312	9.78338	0.34378	3.36333
CNP0571992.1	1.61648	13.4533	0.249987	3.36317
CNP0008218.1	1.31825	17.9883	0.186911	3.36221
CNP0298547.1	1.36641	13.5639	0.247802	3.36117
CNP0298547.2	1.36641	13.5639	0.247802	3.36117
CNP0545994.0	1.544	13.4448	0.249996	3.36115
CNP0381848.1	0.56466	14.7936	0.227047	3.35884
CNP0381848.2	0.56466	14.7936	0.227047	3.35884
CNP0381848.3	0.56466	14.7936	0.227047	3.35884
CNP0528779.1	1.17708	13.9339	0.240805	3.35535
CNP0528779.2	1.17708	13.9339	0.240805	3.35535
CNP0200033.1	0.79585	10.4354	0.321369	3.3536
CNP0530184.1	1.79742	13.4128	0.249985	3.35301
CNP0533972.0	0.53497	10.802	0.310351	3.35241
CNP0367806.1	0.55938	14.7799	0.226736	3.35114
CNP0367806.2	0.55938	14.7799	0.226736	3.35114
CNP0367806.3	0.55938	14.7799	0.226736	3.35114
CNP0518132.1	1.56505	13.4007	0.249999	3.35016
CNP0559425.1	1.71796	13.3931	0.249966	3.34781
CNP0568911.1	0.78556	13.5007	0.247906	3.34692
CNP0568911.2	0.78556	13.5007	0.247906	3.34692
CNP0489413.1	2.04539	13.9434	0.239886	3.34483
CNP0594456.1	1.90474	13.3781	0.249996	3.34446
CNP0152632.1	1.25756	13.4336	0.24888	3.34336
CNP0562814.1	1.61922	13.3735	0.249957	3.34279
CNP0487819.1	1.98699	13.3075	0.251077	3.34121
CNP0422844.1	0.97586	12.1886	0.274033	3.34009
CNP0422844.2	0.97586	12.1886	0.274033	3.34009
CNP0499258.0	0.40369	14.9862	0.22287	3.33998
CNP0506754.1	1.31272	13.3493	0.249969	3.33691
CNP0483161.1	1.68683	13.3486	0.249964	3.33668
CNP0160749.1	0.61228	11.4465	0.291396	3.33546
CNP0160749.2	0.61228	11.4465	0.291396	3.33546
CNP0160749.3	0.61228	11.4465	0.291396	3.33546
CNP0160749.4	0.61228	11.4465	0.291396	3.33546
CNP0540985.1	1.81848	13.3432	0.249961	3.33528
CNP0267569.1	0.59173	13.1891	0.252734	3.33333
CNP0267569.2	0.59173	13.1891	0.252734	3.33333
CNP0267569.3	0.59173	13.1891	0.252734	3.33333
CNP0267569.4	0.59173	13.1891	0.252734	3.33333
CNP0576034.1	1.91921	13.3298	0.249982	3.33221
CNP0587550.1	1.29187	13.3297	0.24996	3.33188
CNP0495235.1	1.4414	13.3286	0.249978	3.33187
CNP0520133.1	1.75698	13.3165	0.249991	3.32899
CNP0486796.0	0.76403	15.6484	0.212709	3.32855
CNP0380833.1	0.86848	12.0386	0.2764	3.32748
CNP0380833.2	0.86848	12.0386	0.2764	3.32748
CNP0360845.1	0.60046	12.934	0.257201	3.32664
CNP0360845.2	0.60046	12.934	0.257201	3.32664
CNP0481577.0	0.48502	12.4125	0.267912	3.32544
CNP0540322.1	1.69954	13.3026	0.249973	3.32528
CNP0585716.1	1.86366	13.3019	0.249977	3.32518
CNP0550266.1	1.45014	13.3002	0.24999	3.32491
CNP0357578.1	0.48391	12.3286	0.269332	3.32048
CNP0398278.1	0.58549	13.0157	0.254965	3.31855
CNP0398278.2	0.58549	13.0157	0.254965	3.31855
CNP0535146.1	1.63431	13.2709	0.249987	3.31755
CNP0535537.0	0.52387	11.2331	0.295177	3.31574
CNP0279575.1	1.31229	13.3371	0.248597	3.31555
CNP0279575.2	1.31229	13.3371	0.248597	3.31555
CNP0192590.2	0.87386	17.7422	0.186859	3.3153
CNP0559225.1	1.47709	13.2436	0.249995	3.31083
CNP0559225.2	1.47709	13.2436	0.249995	3.31083
CNP0197873.1	1.19658	13.4544	0.245998	3.30975
CNP0197873.2	1.19658	13.4544	0.245998	3.30975
CNP0432065.1	0.6187	8.49441	0.389572	3.30918
CNP0490019.1	1.60058	13.2354	0.249975	3.30852
CNP0514923.1	1.38559	13.2302	0.249997	3.30751
CNP0569971.1	0.65649	13.2909	0.248841	3.30731
CNP0497647.1	1.47194	13.2255	0.24999	3.30624
CNP0487660.1	1.86194	13.223	0.249989	3.30561
CNP0346792.0	0.46083	12.9212	0.255755	3.30466
CNP0213265.1	0.5346	10.6006	0.31172	3.30441
CNP0213265.2	0.5346	10.6006	0.31172	3.30441
CNP0519388.1	1.74511	13.2143	0.249989	3.30342
CNP0037811.1	1.32576	13.3001	0.248243	3.30167
CNP0586127.1	1.48389	13.2058	0.249953	3.30084
CNP0142149.1	0.49819	10.0603	0.328087	3.30067
CNP0576703.1	1.67671	13.1994	0.249957	3.29928
CNP0582181.1	1.45529	13.1988	0.249966	3.29924
CNP0603957.1	1.46868	13.1875	0.249992	3.29676
CNP0603957.2	1.46868	13.1875	0.249992	3.29676
CNP0553809.1	1.35663	13.1818	0.249997	3.2954
CNP0553809.2	1.35663	13.1818	0.249997	3.2954
CNP0526715.1	1.7594	13.1828	0.249946	3.29498
CNP0503207.1	1.70249	13.17	0.249975	3.29217
CNP0564493.1	1.37269	13.1698	0.249976	3.29215
CNP0173262.1	0.72698	21.6789	0.151838	3.29169
CNP0173262.2	0.72698	21.6789	0.151838	3.29169
CNP0173262.3	0.72698	21.6789	0.151838	3.29169
CNP0120702.1	0.46497	12.0567	0.272922	3.29054
CNP0360823.0	0.59598	20.9948	0.156722	3.29034
CNP0544662.1	0.70348	11.5468	0.28471	3.2875
CNP0542681.1	1.55935	13.1523	0.249926	3.28711
CNP0492364.1	1.93328	13.1488	0.249991	3.2871
CNP0312935.1	0.62204	12.1548	0.270411	3.2868
CNP0605925.1	1.79441	13.1478	0.249969	3.28654
CNP0332496.1	0.36809	12.1049	0.271454	3.28592
CNP0168847.1	1.82167	11.8269	0.277652	3.28376
CNP0495680.1	1.36979	13.1339	0.249998	3.28345
CNP0524032.1	1.68426	13.1333	0.24998	3.28307
CNP0583727.1	2.06833	13.2295	0.24816	3.28303
CNP0583727.2	2.06833	13.2295	0.24816	3.28303
CNP0548039.1	1.39317	13.1249	0.249994	3.28114
CNP0484083.1	1.90925	13.0336	0.25171	3.28069
CNP0484083.2	1.90925	13.0336	0.25171	3.28069
CNP0355536.1	0.8148	10.4971	0.312342	3.27868
CNP0279081.1	0.79499	16.3804	0.200127	3.27817
CNP0279081.2	0.79499	16.3804	0.200127	3.27817
CNP0279081.3	0.79499	16.3804	0.200127	3.27817
CNP0279081.4	0.79499	16.3804	0.200127	3.27817
CNP0279081.9	0.79499	16.3804	0.200127	3.27817
CNP0279081.10	0.79499	16.3804	0.200127	3.27817
CNP0279081.11	0.79499	16.3804	0.200127	3.27817
CNP0511741.0	1.07666	23.5403	0.139214	3.27712
CNP0119947.1	0.58791	11.9751	0.273572	3.27606
CNP0496804.1	1.47187	13.1021	0.249978	3.27524
CNP0511428.1	1.11468	13.8882	0.235716	3.27366
CNP0511428.2	1.11468	13.8882	0.235716	3.27366
CNP0603469.1	1.58162	13.0935	0.249984	3.27318
CNP0508870.1	1.45288	13.0924	0.249997	3.27306
CNP0384982.1	0.9221	13.8393	0.236489	3.27284
CNP0384982.2	0.9221	13.8393	0.236489	3.27284
CNP0384982.3	0.9221	13.8393	0.236489	3.27284
CNP0550947.1	0.6336	15.3194	0.213619	3.27251
CNP0550947.2	0.6336	15.3194	0.213619	3.27251
CNP0604826.1	1.47119	13.0854	0.24999	3.27122
CNP0571947.0	1.78905	13.0821	0.249982	3.27029
CNP0142463.1	0.54293	14.4157	0.226736	3.26856
CNP0142463.2	0.54293	14.4157	0.226736	3.26856
CNP0142463.3	0.54293	14.4157	0.226736	3.26856
CNP0023169.0	0.36313	16.2792	0.200772	3.2684
CNP0279831.1	0.55783	11.579	0.282232	3.26795
CNP0279831.2	0.55783	11.579	0.282232	3.26795
CNP0600529.1	1.14346	13.4596	0.242734	3.26711
CNP0600529.2	1.14346	13.4596	0.242734	3.26711
CNP0582073.1	1.41192	13.0618	0.249998	3.26543
CNP0126189.1	1.19719	19.9146	0.163971	3.26541
CNP0126189.2	1.19719	19.9146	0.163971	3.26541
CNP0126189.3	1.19719	19.9146	0.163971	3.26541
CNP0126189.4	1.19719	19.9146	0.163971	3.26541
CNP0126189.5	1.19719	19.9146	0.163971	3.26541
CNP0049118.1	0.73025	14.2396	0.229068	3.26184
CNP0597338.1	1.49555	13.0466	0.249997	3.26162
CNP0597338.2	1.49555	13.0466	0.249997	3.26162
CNP0545772.1	1.38676	13.0421	0.249963	3.26004
CNP0596439.1	1.81084	13.0389	0.249987	3.25955
CNP0601330.1	1.73337	13.0351	0.249993	3.25868
CNP0254959.1	0.61144	11.8518	0.274835	3.2573
CNP0553295.1	1.65517	13.028	0.249998	3.25697
CNP0207970.1	1.04178	13.1627	0.24743	3.25686
CNP0207970.2	1.04178	13.1627	0.24743	3.25686
CNP0582237.1	1.40213	13.0278	0.249951	3.25631
CNP0237874.1	0.50943	10.9382	0.297631	3.25554
CNP0484483.1	1.44574	13.0219	0.249973	3.25513
CNP0593986.1	1.62498	13.0243	0.249926	3.25512
CNP0562734.1	1.3866	13.0161	0.249983	3.25379
CNP0252770.1	0.70252	14.4514	0.225056	3.25238
CNP0252770.2	0.70252	14.4514	0.225056	3.25238
CNP0252770.3	0.70252	14.4514	0.225056	3.25238
CNP0522455.1	1.77565	12.9935	0.24995	3.24774
CNP0090820.1	0.8573	17.2552	0.1882	3.24742
CNP0128494.1	0.41357	12.8899	0.251904	3.24702
CNP0208495.0	0.82847	17.3862	0.186708	3.24615
CNP0034564.0	0.48067	11.1219	0.2918	3.24538
CNP0523869.1	1.71378	12.9743	0.249969	3.24318
CNP0562309.1	0.83919	14.2548	0.227333	3.24058
CNP0543955.1	1.3885	12.9612	0.249999	3.2403
CNP0553006.1	1.73267	12.9592	0.249989	3.23965
CNP0530929.1	1.27914	12.9479	0.249995	3.23693
CNP0606764.1	1.63383	12.9419	0.249996	3.23541
CNP0549313.1	1.43244	12.9447	0.24992	3.23513
CNP0578227.1	1.49779	12.9371	0.249993	3.23417
CNP0497572.1	1.31994	12.9322	0.249997	3.23302
CNP0210698.1	0.5884	12.9245	0.250048	3.23173
CNP0500075.0	0.46258	13.869	0.23295	3.23079
CNP0510279.1	1.84888	12.9229	0.249989	3.23058
CNP0549591.0	0.46373	12.2966	0.262706	3.2304
CNP0599538.1	1.68764	12.9224	0.249961	3.23008
CNP0582094.1	1.59131	12.9094	0.249996	3.2273
CNP0299097.1	0.48731	12.5619	0.256771	3.22554
CNP0299097.2	0.48731	12.5619	0.256771	3.22554
CNP0090742.1	0.83043	11.9667	0.269465	3.2246
CNP0487992.0	1.58363	12.8979	0.249995	3.22442
CNP0600352.1	1.30262	12.894	0.249998	3.22348
CNP0131193.1	0.50314	10.3231	0.31172	3.21791
CNP0597601.1	2.00429	12.9782	0.247885	3.2171
CNP0591824.1	1.69088	12.8582	0.24995	3.21391
CNP0500189.1	2.01754	12.9856	0.247311	3.21149
CNP0557575.1	1.25148	12.8411	0.249969	3.20989
CNP0562825.1	1.64777	12.8337	0.249993	3.20834
CNP0602902.1	1.57323	12.8272	0.249991	3.20669
CNP0346053.0	0.33096	8.623	0.371822	3.20622
CNP0570357.0	1.42932	12.824	0.249992	3.2059
CNP0526379.1	1.92597	12.7892	0.250608	3.20508
CNP0526379.2	1.92597	12.7892	0.250608	3.20508
CNP0037569.1	1.26673	18.566	0.172632	3.20507
CNP0222988.1	0.70083	11.91	0.269057	3.20448
CNP0478856.1	1.38272	12.8122	0.249941	3.20229
CNP0149000.1	0.62396	13.8034	0.231861	3.20046
CNP0496146.1	1.36442	12.7991	0.249998	3.19975
CNP0362340.1	0.61014	12.3134	0.259797	3.19899
CNP0544283.1	0.5931	11.3052	0.282857	3.19774
CNP0572026.1	1.61	12.7866	0.249969	3.19624
CNP0572472.1	1.50894	12.7831	0.249953	3.19519
CNP0525217.1	1.62332	12.7823	0.249966	3.19515
CNP0570028.1	1.56477	12.7827	0.249953	3.19509
CNP0507995.1	2.04782	12.878	0.247885	3.19226
CNP0527725.1	1.26859	12.7652	0.249997	3.19126
CNP0544690.1	1.39079	12.754	0.249995	3.18845
CNP0603730.1	1.49067	12.7496	0.249978	3.18713
CNP0603730.2	1.49067	12.7496	0.249978	3.18713
CNP0043467.0	0.56817	11.9606	0.266389	3.18618
CNP0548146.1	1.42816	12.7449	0.249995	3.18617
CNP0548146.2	1.42816	12.7449	0.249995	3.18617
CNP0145991.0	0.46904	15.4624	0.206027	3.18568
CNP0575348.1	1.3495	12.7398	0.249986	3.18477
CNP0575348.2	1.3495	12.7398	0.249986	3.18477
CNP0598690.1	1.3861	12.7374	0.249995	3.18429
CNP0558450.1	1.4256	12.7364	0.249992	3.184
CNP0558450.2	1.4256	12.7364	0.249992	3.184
CNP0561392.1	1.20613	12.7312	0.249992	3.18271
CNP0585765.1	1.69427	12.7294	0.24998	3.18208
CNP0548131.1	1.31558	12.7222	0.24999	3.18043
CNP0544626.1	1.99757	12.7198	0.249987	3.17979
CNP0486402.1	1.48548	12.7193	0.249987	3.17966
CNP0486402.2	1.48548	12.7193	0.249987	3.17966
CNP0432323.1	0.81927	10.3366	0.307608	3.1796
CNP0432323.2	0.81927	10.3366	0.307608	3.1796
CNP0553080.1	1.84631	12.7084	0.249987	3.17693
CNP0524189.1	1.4995	12.7079	0.249978	3.17671
CNP0561556.1	0.49824	14.4705	0.219493	3.17617
CNP0561556.2	0.49824	14.4705	0.219493	3.17617
CNP0557750.1	1.7885	12.7046	0.249996	3.17611
CNP0530511.1	1.75425	12.7056	0.249969	3.176
CNP0172214.0	0.33296	10.105	0.314208	3.17506
CNP0583719.0	1.5598	12.6993	0.249998	3.17479
CNP0534835.1	2.83282	19.6052	0.161918	3.17443
CNP0455502.1	0.81169	15.6032	0.203415	3.17393
CNP0362365.1	0.60514	12.6822	0.250258	3.17382
CNP0409419.1	0.67364	12.0901	0.26239	3.17232
CNP0409419.2	0.67364	12.0901	0.26239	3.17232
CNP0194881.1	0.58148	10.1688	0.311928	3.17194
CNP0567568.1	1.75029	12.683	0.249982	3.17052
CNP0001898.1	0.63277	12.7508	0.248577	3.16956
CNP0348482.1	0.53613	11.0031	0.288039	3.16931
CNP0348482.2	0.53613	11.0031	0.288039	3.16931
CNP0348482.3	0.53613	11.0031	0.288039	3.16931
CNP0348482.4	0.53613	11.0031	0.288039	3.16931
CNP0348482.5	0.53613	11.0031	0.288039	3.16931
CNP0348482.6	0.53613	11.0031	0.288039	3.16931
CNP0550825.1	1.90908	12.6768	0.249987	3.16903
CNP0044728.0	1.0739	14.2006	0.223155	3.16894
CNP0237937.1	1.14515	12.7957	0.247621	3.16848
CNP0237937.2	1.14515	12.7957	0.247621	3.16848
CNP0584495.1	1.442	12.6596	0.249994	3.16483
CNP0584495.2	1.442	12.6596	0.249994	3.16483
CNP0563520.1	1.39446	12.658	0.249993	3.16442
CNP0344112.1	0.58919	11.652	0.271521	3.16376
CNP0543308.1	1.74378	12.6559	0.249975	3.16365
CNP0505004.1	1.26697	12.6532	0.249995	3.16325
CNP0424175.1	0.85663	22.5253	0.140421	3.16304
CNP0595286.1	1.35721	12.643	0.249997	3.16072
CNP0192005.0	0.34888	15.129	0.208829	3.15937
CNP0192749.1	0.60648	14.3421	0.220253	3.1589
CNP0192749.2	0.60648	14.3421	0.220253	3.1589
CNP0192749.3	0.60648	14.3421	0.220253	3.1589
CNP0359787.1	0.60648	14.3421	0.220253	3.1589
CNP0359787.2	0.60648	14.3421	0.220253	3.1589
CNP0359787.3	0.60648	14.3421	0.220253	3.1589
CNP0083894.1	1.1486	12.756	0.247621	3.15865
CNP0083894.2	1.1486	12.756	0.247621	3.15865
CNP0383914.0	0.40959	16.0282	0.197009	3.15769
CNP0560648.1	1.54864	12.6293	0.249966	3.1569
CNP0443154.1	0.5818	11.9003	0.264931	3.15275
CNP0602407.1	1.40111	12.611	0.249998	3.15273
CNP0084586.1	1.27209	12.679	0.248597	3.15196
CNP0084586.2	1.27209	12.679	0.248597	3.15196
CNP0145556.1	0.62955	17.6351	0.17868	3.15103
CNP0541490.1	1.3646	12.5952	0.249979	3.14853
CNP0168084.1	0.39953	12.3572	0.254792	3.14851
CNP0500459.1	1.29828	12.5879	0.249989	3.14684
CNP0588202.0	1.25654	23.8978	0.131626	3.14558
CNP0575720.1	1.86028	12.5825	0.249987	3.14546
CNP0542494.1	1.98328	12.7258	0.247042	3.14381
CNP0489200.1	1.40386	12.5725	0.24999	3.14301
CNP0489200.2	1.40386	12.5725	0.24999	3.14301
CNP0508452.1	1.10259	12.6124	0.249107	3.14182
CNP0084504.1	1.1592	12.7624	0.245998	3.13953
CNP0084504.2	1.1592	12.7624	0.245998	3.13953
CNP0528302.1	1.5976	12.5534	0.249985	3.13818
CNP0552293.1	1.10064	12.9265	0.242734	3.13769
CNP0552293.2	1.10064	12.9265	0.242734	3.13769
CNP0220186.1	0.26091	11.8144	0.265562	3.13744
CNP0220186.2	0.26091	11.8144	0.265562	3.13744
CNP0220186.3	0.26091	11.8144	0.265562	3.13744
CNP0435250.1	0.54309	11.7265	0.267394	3.13561
CNP0213602.0	0.84307	18.2156	0.172023	3.13349
CNP0441283.1	0.70097	8.70678	0.359802	3.13271
CNP0148308.1	0.28983	8.79726	0.356079	3.13252
CNP0549810.1	1.55345	12.5272	0.249991	3.13168
CNP0299681.1	1.28206	19.593	0.159799	3.13095
CNP0299681.2	1.28206	19.593	0.159799	3.13095
CNP0153586.1	0.89448	12.4405	0.251558	3.1295
CNP0135015.0	0.41495	11.1147	0.281462	3.12837
CNP0183210.1	0.81766	10.724	0.291643	3.12757
CNP0183210.2	0.81766	10.724	0.291643	3.12757
CNP0183210.3	0.81766	10.724	0.291643	3.12757
CNP0183210.4	0.81766	10.724	0.291643	3.12757
CNP0183210.5	0.81766	10.724	0.291643	3.12757
CNP0183210.6	0.81766	10.724	0.291643	3.12757
CNP0183210.7	0.81766	10.724	0.291643	3.12757
CNP0183210.8	0.81766	10.724	0.291643	3.12757
CNP0183210.9	0.81766	10.724	0.291643	3.12757
CNP0183210.10	0.81766	10.724	0.291643	3.12757
CNP0183210.11	0.81766	10.724	0.291643	3.12757
CNP0183210.12	0.81766	10.724	0.291643	3.12757
CNP0598683.1	1.31445	12.5102	0.249997	3.12751
CNP0522825.1	1.88944	12.479	0.250608	3.12735
CNP0522825.2	1.88944	12.479	0.250608	3.12735
CNP0551060.1	1.72468	12.4942	0.249989	3.12341
CNP0297839.1	0.87695	13.1014	0.238334	3.12251
CNP0504825.1	0.59633	17.5267	0.178081	3.12118
CNP0504825.2	0.59633	17.5267	0.178081	3.12118
CNP0592682.1	1.48628	12.4823	0.249984	3.12037
CNP0533184.1	1.83087	12.4672	0.249992	3.1167
CNP0282994.1	1.24297	13.3415	0.233514	3.11543
CNP0185540.1	1.63997	24.9543	0.12482	3.1148
CNP0409702.1	0.41778	11.5884	0.268653	3.11326
CNP0498230.1	1.48668	12.4526	0.249984	3.11295
CNP0447772.1	0.71504	13.542	0.229832	3.11239
CNP0434375.0	1.06996	11.1537	0.279026	3.11217
CNP0403043.1	1.26199	12.7558	0.243775	3.10956
CNP0310264.1	0.79743	12.5856	0.24698	3.1084
CNP0310264.2	0.79743	12.5856	0.24698	3.1084
CNP0422842.1	0.87362	16.7679	0.185357	3.10804
CNP0580518.1	1.49306	12.429	0.249973	3.10692
CNP0347939.1	0.5023	11.334	0.274027	3.10582
CNP0508062.1	1.32888	12.4138	0.249983	3.10323
CNP0513812.1	1.83137	12.4114	0.249998	3.10282
CNP0381483.1	0.7377	13.365	0.232059	3.10147
CNP0381483.2	0.7377	13.365	0.232059	3.10147
CNP0381483.3	0.7377	13.365	0.232059	3.10147
CNP0495096.1	1.24875	12.403	0.24997	3.10038
CNP0227877.0	0.29496	10.561	0.293532	3.10001
CNP0307181.2	0.80422	13.8329	0.223863	3.09668
CNP0051430.1	0.1832	12.2733	0.252273	3.09621
CNP0051430.2	0.1832	12.2733	0.252273	3.09621
CNP0136722.1	0.6476	14.7829	0.209294	3.09398
CNP0136722.2	0.6476	14.7829	0.209294	3.09398
CNP0381103.1	0.53203	11.1038	0.278626	3.0938
CNP0076710.0	0.59699	15.6219	0.197925	3.09196
CNP0152953.1	0.40313	12.1919	0.253552	3.09127
CNP0504800.1	1.88988	12.2405	0.252537	3.09117
CNP0504800.2	1.88988	12.2405	0.252537	3.09117
CNP0084989.1	1.12263	12.5629	0.245998	3.09044
CNP0084989.2	1.12263	12.5629	0.245998	3.09044
CNP0390577.1	1.25818	12.546	0.246291	3.08997
CNP0390577.2	1.25818	12.546	0.246291	3.08997
CNP0559867.1	1.31771	12.3529	0.249963	3.08777
CNP0522433.1	1.30398	12.3505	0.249982	3.0874
CNP0493518.1	1.38775	12.3461	0.249994	3.08646
CNP0493518.2	1.38775	12.3461	0.249994	3.08646
CNP0593732.1	1.86713	13.5758	0.227303	3.08582
CNP0502302.1	1.83076	12.3422	0.249987	3.08538
CNP0520680.0	0.32928	11.9839	0.257254	3.08289
CNP0494791.1	1.61174	12.3263	0.249984	3.08138
CNP0499293.0	0.14632	11.5899	0.265818	3.08081
CNP0523643.1	1.49776	12.3201	0.249995	3.07997
CNP0500997.1	0.74032	20.3363	0.151372	3.07835
CNP0498518.2	0.56277	11.9921	0.256655	3.07784
CNP0498518.3	0.56277	11.9921	0.256655	3.07784
CNP0544652.1	1.39272	12.3108	0.249991	3.07758
CNP0578789.1	1.4521	12.3103	0.249978	3.07732
CNP0579657.1	1.09066	12.3457	0.249107	3.07539
CNP0573952.1	1.56045	12.2993	0.249985	3.07464
CNP0565485.1	1.77759	12.3962	0.24768	3.0703
CNP0537639.1	1.53807	12.2809	0.249991	3.07011
CNP0084195.1	1.23072	12.4642	0.246291	3.06983
CNP0084195.2	1.23072	12.4642	0.246291	3.06983
CNP0487826.1	1.04731	12.8704	0.238472	3.06924
CNP0487826.2	1.04731	12.8704	0.238472	3.06924
CNP0588338.1	1.78284	13.0973	0.234276	3.06838
CNP0543921.1	1.28305	12.269	0.249976	3.06696
CNP0417940.1	0.72199	12.1323	0.252552	3.06403
CNP0331876.1	0.23496	11.2353	0.272667	3.0635
CNP0497485.1	1.64552	12.2557	0.249946	3.06326
CNP0142147.1	1.24198	12.4355	0.246291	3.06276
CNP0142147.2	1.24198	12.4355	0.246291	3.06276
CNP0602042.0	1.09672	23.812	0.128623	3.06276
CNP0584515.1	1.31917	12.2512	0.249994	3.06273
CNP0527760.0	1.40901	12.242	0.249994	3.06044
CNP0501466.0	0.64727	14.0699	0.217516	3.06043
CNP0358875.1	1.08275	12.2816	0.249107	3.05944
CNP0201431.1	0.5056	10.27	0.29785	3.05892
CNP0529926.1	1.91896	12.3752	0.247042	3.05721
CNP0564701.1	0.43021	12.2719	0.249011	3.05584
CNP0403728.1	0.99638	18.7902	0.162545	3.05425
CNP0532536.1	1.4751	12.2167	0.249984	3.05399
CNP0379142.1	0.9696	19.015	0.160577	3.05337
CNP0379142.2	0.9696	19.015	0.160577	3.05337
CNP0379142.4	0.9696	19.015	0.160577	3.05337
CNP0604091.1	1.41887	12.2135	0.249972	3.05303
CNP0561042.1	1.58264	12.213	0.249973	3.05291
CNP0588619.1	1.45284	12.2101	0.249964	3.05208
CNP0488069.1	1.35695	12.1947	0.249994	3.04861
CNP0561570.1	1.5079	12.1896	0.249991	3.04729
CNP0522255.1	0.63178	16.6951	0.182443	3.04589
CNP0583811.1	1.50291	12.182	0.249991	3.04539
CNP0601602.1	1.14986	12.2512	0.24854	3.04492
CNP0072675.0	0.76849	17.5538	0.17345	3.0447
CNP0411671.1	0.47055	10.3943	0.292898	3.04446
CNP0099870.1	0.83164	14.8013	0.205667	3.04414
CNP0216961.1	0.55484	10.6758	0.285044	3.04307
CNP0127235.1	0.4666	9.33119	0.325748	3.03962
CNP0357617.1	0.33488	11.1471	0.272577	3.03846
CNP0357617.2	0.33488	11.1471	0.272577	3.03846
CNP0545792.1	1.52437	12.1464	0.249996	3.03654
CNP0507332.0	0.38875	13.6901	0.221797	3.03644
CNP0084508.1	1.21568	12.2063	0.248597	3.03446
CNP0084508.2	1.21568	12.2063	0.248597	3.03446
CNP0565513.1	1.2507	12.1379	0.249998	3.03445
CNP0187021.1	0.33778	11.3011	0.268453	3.03382
CNP0571780.1	1.23498	12.1341	0.249999	3.03352
CNP0085584.2	0.65495	12.123	0.250203	3.03322
CNP0304838.0	0.59214	12.3867	0.244845	3.03284
CNP0312642.1	1.26311	12.314	0.246291	3.03284
CNP0312642.2	1.26311	12.314	0.246291	3.03284
CNP0190498.1	0.60157	13.2944	0.228079	3.03218
CNP0313568.1	0.63355	14.597	0.207702	3.03183
CNP0313568.2	0.63355	14.597	0.207702	3.03183
CNP0205902.5	0.77478	12.0933	0.250678	3.03152
CNP0407858.1	0.709	12.0542	0.251301	3.02924
CNP0407858.3	0.709	12.0542	0.251301	3.02924
CNP0509858.1	1.8724	12.0619	0.251077	3.02848
CNP0509858.2	1.8724	12.0619	0.251077	3.02848
CNP0487086.1	1.3596	12.1124	0.249998	3.02807
CNP0469726.1	0.67897	14.674	0.206274	3.02687
CNP0588088.1	1.0399	12.3258	0.245553	3.02665
CNP0588088.2	1.0399	12.3258	0.245553	3.02665
CNP0466941.0	0.44182	11.8049	0.256239	3.02487
CNP0586138.0	0.41449	11.0612	0.273051	3.02027
CNP0496926.1	1.12059	12.0873	0.249821	3.01967
CNP0496926.2	1.12059	12.0873	0.249821	3.01967
CNP0575310.0	0.86545	17.4401	0.173019	3.01746
CNP0487077.1	1.22251	12.0686	0.249997	3.01712
CNP0533009.1	1.59375	12.0687	0.249984	3.01699
CNP0173799.1	0.50957	12.4272	0.242513	3.01376
CNP0173799.2	0.50957	12.4272	0.242513	3.01376
CNP0173799.3	0.50957	12.4272	0.242513	3.01376
CNP0173799.4	0.50957	12.4272	0.242513	3.01376
CNP0173799.5	0.50957	12.4272	0.242513	3.01376
CNP0498608.1	0.95841	8.66077	0.34762	3.01065
CNP0081967.1	0.87319	12.028	0.250274	3.01029
CNP0496573.0	1.08094	23.377	0.128594	3.00615
CNP0504664.1	1.49299	12.0263	0.249953	3.00602
CNP0076922.0	0.15049	11.6792	0.257366	3.00583
CNP0455828.1	0.69847	12.4043	0.242266	3.00513
CNP0455828.2	0.69847	12.4043	0.242266	3.00513
CNP0108782.0	0.26671	12.3659	0.242668	3.00082
CNP0602074.1	1.44869	12.0045	0.249966	3.00071
CNP0501997.1	0.27052	11.2865	0.2658	2.99996
CNP0501997.2	0.27052	11.2865	0.2658	2.99996
CNP0501997.3	0.27052	11.2865	0.2658	2.99996
CNP0501997.4	0.27052	11.2865	0.2658	2.99996
CNP0501997.5	0.27052	11.2865	0.2658	2.99996
CNP0454173.1	0.9805	13.7782	0.217707	2.99961
CNP0454173.2	0.9805	13.7782	0.217707	2.99961
CNP0454717.0	0.32861	11.4491	0.261925	2.99881
CNP0501332.1	1.46455	11.9946	0.249991	2.99853
CNP0088787.1	0.63078	12.1588	0.246586	2.99817
CNP0522526.1	1.32002	11.9916	0.249997	2.99787
CNP0572838.1	1.38136	11.9863	0.249999	2.99657
CNP0526259.1	0.45726	12.438	0.240897	2.99629
CNP0526259.2	0.45726	12.438	0.240897	2.99629
CNP0526259.3	0.45726	12.438	0.240897	2.99629
CNP0568324.1	1.3854	11.9838	0.249995	2.99588
CNP0467914.1	1.04702	20.2511	0.147822	2.99355
CNP0467914.2	1.04702	20.2511	0.147822	2.99355
CNP0467914.3	1.04702	20.2511	0.147822	2.99355
CNP0467914.4	1.04702	20.2511	0.147822	2.99355
CNP0503011.1	1.17134	12.0879	0.247621	2.99321
CNP0215274.1	0.48868	10.2791	0.291154	2.99281
CNP0215274.2	0.48868	10.2791	0.291154	2.99281
CNP0215274.3	0.48868	10.2791	0.291154	2.99281
CNP0215274.4	0.48868	10.2791	0.291154	2.99281
CNP0215274.5	0.48868	10.2791	0.291154	2.99281
CNP0215274.6	0.48868	10.2791	0.291154	2.99281
CNP0215274.7	0.48868	10.2791	0.291154	2.99281
CNP0084979.1	1.04327	12.1642	0.245998	2.99236
CNP0084979.2	1.04327	12.1642	0.245998	2.99236
CNP0384476.0	0.30536	13.5233	0.221026	2.98899
CNP0324134.1	0.78149	12.9222	0.231115	2.98652
CNP0528614.1	1.56317	11.9431	0.249979	2.98552
CNP0514367.1	1.5954	11.9415	0.249984	2.98518
CNP0572207.1	1.83237	11.9379	0.249994	2.98441
CNP0603117.1	1.25015	11.9371	0.249936	2.98352
CNP0204854.1	0.53919	10.452	0.285324	2.98219
CNP0204854.2	0.53919	10.452	0.285324	2.98219
CNP0506726.1	1.21429	11.1597	0.267093	2.98067
CNP0529655.1	1.31564	11.921	0.24998	2.98002
CNP0077583.1	0.87018	19.2146	0.155077	2.97975
CNP0545809.1	1.38092	11.9138	0.249963	2.97799
CNP0267159.0	0.49864	11.5439	0.257963	2.97789
CNP0124777.1	0.70403	11.9029	0.249943	2.97505
CNP0397792.1	0.38985	10.1242	0.293695	2.97342
CNP0482895.1	1.18667	11.8938	0.249968	2.97307
CNP0569120.1	1.42864	12.7398	0.233034	2.96882
CNP0165401.1	0.6665	9.48726	0.31279	2.96752
CNP0500003.1	1.26492	11.8691	0.249988	2.96714
CNP0574805.1	1.26225	11.8639	0.249994	2.9659
CNP0584187.1	1.34948	11.8632	0.249999	2.96579
CNP0515973.1	1.90389	11.9884	0.247311	2.96486
CNP0245585.1	0.65318	11.4599	0.258697	2.96463
CNP0245585.2	0.65318	11.4599	0.258697	2.96463
CNP0531299.1	1.16224	11.8578	0.249995	2.9644
CNP0080835.1	1.64777	13.6914	0.216405	2.96288
CNP0329240.1	0.58507	11.3391	0.261106	2.96071
CNP0329240.2	0.58507	11.3391	0.261106	2.96071
CNP0168315.1	0.65946	11.4572	0.258374	2.96025
CNP0168315.2	0.65946	11.4572	0.258374	2.96025
CNP0168315.3	0.65946	11.4572	0.258374	2.96025
CNP0162691.0	0.6548	14.0039	0.21135	2.95973
CNP0265698.0	0.5814	10.245	0.288883	2.9596
CNP0587758.1	0.91147	9.64333	0.306829	2.95885
CNP0493607.1	1.5361	11.8258	0.249975	2.95614
CNP0493607.2	1.5361	11.8258	0.249975	2.95614
CNP0539701.1	0.43116	8.98206	0.328843	2.95369
CNP0539701.2	0.43116	8.98206	0.328843	2.95369
CNP0539701.3	0.43116	8.98206	0.328843	2.95369
CNP0539701.4	0.43116	8.98206	0.328843	2.95369
CNP0096344.1	0.83183	12.7179	0.232104	2.95187
CNP0578974.1	1.62506	10.9845	0.268728	2.95185
CNP0578974.2	1.62506	10.9845	0.268728	2.95185
CNP0222404.1	1.93044	12.3124	0.239723	2.95155
CNP0222404.2	1.93044	12.3124	0.239723	2.95155
CNP0174824.1	0.62493	10.4789	0.281648	2.95135
CNP0174824.2	0.62493	10.4789	0.281648	2.95135
CNP0174824.3	0.62493	10.4789	0.281648	2.95135
CNP0174824.4	0.62493	10.4789	0.281648	2.95135
CNP0497385.1	0.98645	12.8106	0.230354	2.95098
CNP0497385.2	0.98645	12.8106	0.230354	2.95098
CNP0507587.1	1.50309	11.8013	0.249991	2.95021
CNP0362430.2	0.80088	13.3583	0.220834	2.94998
CNP0362430.3	0.80088	13.3583	0.220834	2.94998
CNP0362430.4	0.80088	13.3583	0.220834	2.94998
CNP0362430.5	0.80088	13.3583	0.220834	2.94998
CNP0244854.1	0.74047	11.5319	0.255681	2.94848
CNP0569829.1	1.06033	11.9115	0.247527	2.94841
CNP0595932.1	1.61006	11.79	0.249961	2.94704
CNP0209422.1	0.57173	11.7528	0.250663	2.94598
CNP0209422.2	0.57173	11.7528	0.250663	2.94598
CNP0180204.1	0.6618	10.7416	0.274166	2.94499
CNP0593947.1	1.93927	11.8889	0.247529	2.94284
CNP0593947.2	1.93927	11.8889	0.247529	2.94284
CNP0596814.1	0.59269	10.9113	0.269606	2.94176
CNP0596814.2	0.59269	10.9113	0.269606	2.94176
CNP0503508.1	0.6234	10.9832	0.267567	2.93873
CNP0202080.1	0.52997	10.1942	0.288173	2.93769
CNP0560075.0	0.57593	11.426	0.25707	2.93729
CNP0286542.1	0.62257	9.93997	0.295473	2.93699
CNP0502057.1	1.8939	11.8752	0.247311	2.93685
CNP0483353.1	1.03116	13.8948	0.211307	2.93607
CNP0483353.2	1.03116	13.8948	0.211307	2.93607
CNP0483353.3	1.03116	13.8948	0.211307	2.93607
CNP0483353.4	1.03116	13.8948	0.211307	2.93607
CNP0507362.1	1.46391	11.7433	0.249975	2.93553
CNP0535914.1	0.71585	12.1481	0.241561	2.93452
CNP0535914.2	0.71585	12.1481	0.241561	2.93452
CNP0535914.3	0.71585	12.1481	0.241561	2.93452
CNP0535914.4	0.71585	12.1481	0.241561	2.93452
CNP0074622.1	0.67192	16.2766	0.180217	2.93332
CNP0592025.1	1.17459	11.7297	0.249976	2.93215
CNP0593798.1	1.21506	11.7275	0.249994	2.9318
CNP0518905.1	1.10088	11.2927	0.25949	2.93033
CNP0601171.1	1.8915	11.8229	0.247598	2.92731
CNP0605538.1	0.58583	19.4025	0.150667	2.92332
CNP0605538.2	0.58583	19.4025	0.150667	2.92332
CNP0331327.1	0.39594	12.4959	0.233842	2.92208
CNP0561645.1	1.54375	11.689	0.249966	2.92186
CNP0136415.0	0.33628	10.2694	0.284457	2.92119
CNP0586035.1	1.63641	11.6825	0.249938	2.91991
CNP0513926.1	1.54036	11.6798	0.249973	2.91963
CNP0601510.0	0.41007	8.38312	0.348142	2.91852
CNP0606757.0	1.76996	12.1751	0.239646	2.91772
CNP0269880.1	0.90111	14.0834	0.207096	2.91662
CNP0269880.2	0.90111	14.0834	0.207096	2.91662
CNP0352430.1	0.56194	10.9207	0.267065	2.91654
CNP0352430.2	0.56194	10.9207	0.267065	2.91654
CNP0566312.1	1.35785	11.6623	0.249991	2.91546
CNP0011306.1	1.04748	16.9321	0.172136	2.91462
CNP0569314.0	0.55111	12.06	0.241668	2.91451
CNP0579754.0	0.64626	13.1864	0.220921	2.91315
CNP0264432.0	0.10876	10.2258	0.284828	2.91261
CNP0438009.1	1.043	19.7014	0.147822	2.9123
CNP0438009.2	1.043	19.7014	0.147822	2.9123
CNP0438009.3	1.043	19.7014	0.147822	2.9123
CNP0438009.4	1.043	19.7014	0.147822	2.9123
[truncated: 2,274 more rows]

## Sheet: Coconut candidates F(0.167)
ID	Amplitude	S/N	Drug Score	Total score
CNP0266316.1	4.27897	33.722	0.384931	12.9806
CNP0168057.1	4.98946	35.856	0.345029	12.3714
CNP0427543.1	3.50803	37.8452	0.318055	12.0369
CNP0135438.1	3.02339	39.19	0.300212	11.7653
CNP0327834.1	2.50137	36.2093	0.322438	11.6753
CNP0297394.1	3.15932	31.3039	0.355757	11.1366
CNP0297394.2	3.15932	31.3039	0.355757	11.1366
CNP0359990.1	3.04876	34.4367	0.316433	10.8969
CNP0449680.1	6.37951	30.72	0.35436	10.8859
CNP0072358.1	1.56251	29.1654	0.373213	10.8849
CNP0280000.1	4.70515	30.8741	0.351587	10.8549
CNP0280000.2	4.70515	30.8741	0.351587	10.8549
CNP0280000.3	4.70515	30.8741	0.351587	10.8549
CNP0125021.1	2.38984	32.2694	0.333582	10.7645
CNP0424813.1	8.493	43.8905	0.243004	10.6656
CNP0353896.1	2.17082	29.7563	0.351121	10.4481
CNP0353896.2	2.17082	29.7563	0.351121	10.4481
CNP0353896.3	2.17082	29.7563	0.351121	10.4481
CNP0406406.1	2.56166	31.1578	0.332465	10.3589
CNP0430924.1	4.61377	25.5565	0.400841	10.2441
CNP0078016.1	4.99444	46.4425	0.219798	10.208
CNP0078016.2	4.99444	46.4425	0.219798	10.208
CNP0270320.1	3.15243	26.4764	0.384018	10.1674
CNP0087359.1	2.30832	30.3219	0.331534	10.0527
CNP0087359.2	2.30832	30.3219	0.331534	10.0527
CNP0456002.1	2.22543	34.4755	0.291501	10.0496
CNP0152062.0	0.38372	33.0613	0.303235	10.0253
CNP0471724.1	2.51023	30.6438	0.324121	9.9323
CNP0471724.2	2.51023	30.6438	0.324121	9.9323
CNP0325701.1	2.49471	29.5766	0.334283	9.88697
CNP0249587.1	2.60511	37.196	0.265647	9.88097
CNP0273360.1	3.40306	26.8614	0.366937	9.85644
CNP0353894.1	2.25906	29.9976	0.328017	9.83973
CNP0353894.2	2.25906	29.9976	0.328017	9.83973
CNP0348356.1	2.60112	33.6198	0.29217	9.82272
CNP0348356.2	2.60112	33.6198	0.29217	9.82272
CNP0348356.3	2.60112	33.6198	0.29217	9.82272
CNP0348356.4	2.60112	33.6198	0.29217	9.82272
CNP0400983.1	1.94578	27.2731	0.35875	9.78423
CNP0400983.2	1.94578	27.2731	0.35875	9.78423
CNP0582257.1	4.18449	21.2479	0.456855	9.70723
CNP0125517.1	2.51086	30.7082	0.315181	9.67864
CNP0218659.1	2.08558	31.2767	0.305632	9.55916
CNP0075827.1	2.69508	27.0117	0.351333	9.49011
CNP0222133.1	3.46278	36.2638	0.261261	9.47433
CNP0203547.1	1.94823	32.3025	0.292643	9.4531
CNP0490674.1	1.83508	22.4008	0.417702	9.35686
CNP0589094.1	3.59848	36.2742	0.257436	9.33831
CNP0589094.2	3.59848	36.2742	0.257436	9.33831
CNP0589094.3	3.59848	36.2742	0.257436	9.33831
CNP0146608.1	1.45937	27.7893	0.335851	9.33306
CNP0589541.1	4.13765	35.4093	0.263421	9.32756
CNP0589541.2	4.13765	35.4093	0.263421	9.32756
CNP0589541.3	4.13765	35.4093	0.263421	9.32756
CNP0501275.1	4.06718	20.4779	0.452256	9.26123
CNP0560676.1	2.85037	33.051	0.276494	9.1384
CNP0534420.1	3.75918	35.4777	0.25755	9.13728
CNP0534420.2	3.75918	35.4777	0.25755	9.13728
CNP0534420.3	3.75918	35.4777	0.25755	9.13728
CNP0086650.0	2.36353	27.9556	0.326654	9.13181
CNP0229916.1	2.10812	24.7351	0.36764	9.09359
CNP0229916.2	2.10812	24.7351	0.36764	9.09359
CNP0179827.1	2.51294	25.8338	0.35133	9.07616
CNP0428672.1	2.61016	25.4407	0.355535	9.04506
CNP0018289.0	2.57996	19.63	0.46041	9.03784
CNP0074496.1	2.52174	24.3532	0.370047	9.01182
CNP0462457.0	2.13471	32.4809	0.277178	9.00298
CNP0348841.1	2.59655	29.1109	0.308322	8.97551
CNP0434942.1	3.77358	23.7367	0.377592	8.96279
CNP0375266.0	1.63071	29.4398	0.303392	8.93181
CNP0216959.1	1.68812	19.4491	0.456676	8.88195
CNP0274259.1	3.98771	19.7993	0.446485	8.84007
CNP0274259.2	3.98771	19.7993	0.446485	8.84007
CNP0257799.1	1.41443	27.3094	0.323493	8.83442
CNP0077497.1	2.01786	27.4175	0.322067	8.83026
CNP0077497.2	2.01786	27.4175	0.322067	8.83026
CNP0561478.1	1.71035	20.5873	0.428864	8.82915
CNP0208537.1	2.12329	33.7192	0.261267	8.8097
CNP0208537.2	2.12329	33.7192	0.261267	8.8097
CNP0208537.3	2.12329	33.7192	0.261267	8.8097
CNP0208537.4	2.12329	33.7192	0.261267	8.8097
CNP0433203.0	1.54021	25.7032	0.342203	8.79569
CNP0431353.1	3.80551	21.061	0.416867	8.77966
CNP0537856.1	2.17937	29.9355	0.292829	8.76599
CNP0159657.1	2.67892	28.0363	0.311945	8.74578
CNP0159657.2	2.67892	28.0363	0.311945	8.74578
CNP0376556.0	1.63835	28.841	0.302365	8.72049
CNP0284601.1	1.81024	28.9501	0.301178	8.71912
CNP0284601.2	1.81024	28.9501	0.301178	8.71912
CNP0218847.1	2.46908	31.0479	0.28043	8.70677
CNP0218847.2	2.46908	31.0479	0.28043	8.70677
CNP0573946.1	1.95401	30.717	0.281774	8.65525
CNP0538089.1	2.5711	24.024	0.360166	8.65261
CNP0145447.1	1.70975	27.9997	0.308537	8.63893
CNP0145447.2	1.70975	27.9997	0.308537	8.63893
CNP0488088.1	1.77088	18.1588	0.475104	8.62733
CNP0565704.1	1.72244	27.6923	0.311491	8.6259
CNP0512955.0	0.86607	25.2408	0.341247	8.61335
CNP0400086.1	1.99847	26.6399	0.322664	8.59574
CNP0400086.2	1.99847	26.6399	0.322664	8.59574
CNP0137822.1	1.99293	30.8125	0.278813	8.59091
CNP0552446.1	3.19926	33.3269	0.257412	8.57875
CNP0199953.1	1.98061	38.6074	0.221854	8.56521
CNP0340965.0	0.78847	20.6303	0.414431	8.54985
CNP0220579.1	1.39623	29.4305	0.290393	8.54641
CNP0220579.2	1.39623	29.4305	0.290393	8.54641
CNP0179614.1	3.06066	23.1593	0.368813	8.54146
CNP0179614.2	3.06066	23.1593	0.368813	8.54146
CNP0596198.1	2.60139	18.4786	0.459852	8.49741
CNP0300981.1	1.26681	29.9024	0.28395	8.49081
CNP0574169.1	3.10474	18.4908	0.459042	8.48806
CNP0150094.1	2.53718	25.4969	0.332326	8.47327
CNP0150094.2	2.53718	25.4969	0.332326	8.47327
CNP0432299.0	1.62596	25.3818	0.333479	8.46429
CNP0428984.1	2.26884	27.9857	0.302411	8.46321
CNP0503878.1	1.62542	23.7043	0.354301	8.39848
CNP0552372.1	1.19879	24.3283	0.344281	8.3758
CNP0327232.1	1.60882	24.8787	0.334693	8.32672
CNP0519934.1	2.72645	29.1024	0.285197	8.29993
CNP0549459.1	1.88212	24.163	0.341987	8.26346
CNP0152575.1	2.12673	22.8542	0.361329	8.25788
CNP0152575.2	2.12673	22.8542	0.361329	8.25788
CNP0430421.1	1.39558	28.3688	0.290677	8.24617
CNP0235221.1	3.81834	38.0434	0.216143	8.22281
CNP0235221.2	3.81834	38.0434	0.216143	8.22281
CNP0235221.3	3.81834	38.0434	0.216143	8.22281
CNP0309681.1	1.74943	23.6531	0.34739	8.21684
CNP0559771.1	1.24277	23.5186	0.349208	8.21286
CNP0578261.1	1.76108	32.1959	0.254789	8.20317
CNP0578261.2	1.76108	32.1959	0.254789	8.20317
CNP0416015.1	2.2059	27.4275	0.298124	8.17679
CNP0546020.1	2.93137	26.0962	0.313147	8.17195
CNP0506540.1	2.0016	19.6954	0.414397	8.16172
CNP0278000.1	2.37882	27.0355	0.301484	8.15077
CNP0332074.1	2.27482	25.2798	0.321579	8.12948
CNP0332074.2	2.27482	25.2798	0.321579	8.12948
CNP0543256.1	1.58509	21.67	0.375138	8.12926
CNP0543256.2	1.58509	21.67	0.375138	8.12926
CNP0543256.3	1.58509	21.67	0.375138	8.12926
CNP0128341.1	2.1301	25.7767	0.315181	8.12432
CNP0128341.2	2.1301	25.7767	0.315181	8.12432
CNP0157183.1	1.93552	24.6544	0.328733	8.10472
CNP0291530.1	2.15766	20.3777	0.396034	8.07026
CNP0250089.0	1.99336	35.4005	0.227587	8.0567
CNP0387808.1	1.95824	27.261	0.294946	8.04051
CNP0387808.2	1.95824	27.261	0.294946	8.04051
CNP0017510.0	3.59106	20.629	0.388442	8.01318
CNP0477444.1	1.6859	24.5911	0.325376	8.00135
CNP0477444.2	1.6859	24.5911	0.325376	8.00135
CNP0567287.0	2.04121	24.8402	0.3215	7.98612
CNP0434721.1	3.86822	17.402	0.45875	7.98318
CNP0430188.1	2.24291	24.8177	0.321144	7.97004
CNP0075109.1	2.39846	31.4395	0.253307	7.96385
CNP0526289.0	0.5346	16.4482	0.484159	7.96354
CNP0128829.1	1.31822	23.747	0.334155	7.93517
CNP0375392.1	1.30679	24.7983	0.319483	7.92264
CNP0375392.2	1.30679	24.7983	0.319483	7.92264
CNP0260585.1	1.7606	22.3897	0.353653	7.9182
CNP0303437.1	1.72551	28.6068	0.276266	7.90309
CNP0529402.1	1.64825	19.503	0.404954	7.89779
CNP0183792.0	2.22131	29.6178	0.266614	7.89652
CNP0416855.0	1.15297	22.0897	0.356836	7.88241
CNP0207999.1	1.23989	27.3998	0.287474	7.87674
CNP0470556.1	1.36995	21.3224	0.368966	7.86726
CNP0470556.2	1.36995	21.3224	0.368966	7.86726
CNP0343294.1	1.22524	22.2328	0.352297	7.83256
CNP0426887.1	2.32549	27.9604	0.279942	7.82729
CNP0190952.1	3.50434	35.7782	0.218424	7.81482
CNP0190952.2	3.50434	35.7782	0.218424	7.81482
CNP0190952.3	3.50434	35.7782	0.218424	7.81482
CNP0188442.1	1.40439	25.2611	0.308767	7.79978
CNP0470995.1	1.28796	24.0491	0.322935	7.76628
CNP0470995.2	1.28796	24.0491	0.322935	7.76628
CNP0251248.1	2.03013	21.7289	0.356959	7.75633
CNP0037083.1	1.90769	23.3467	0.331572	7.74111
CNP0037083.2	1.90769	23.3467	0.331572	7.74111
CNP0248849.1	1.6232	22.7763	0.339498	7.7325
CNP0248849.2	1.6232	22.7763	0.339498	7.7325
CNP0284313.1	1.83055	27.9187	0.276903	7.73079
CNP0321945.1	2.4348	23.957	0.322661	7.73001
CNP0075293.1	1.71188	27.8324	0.277704	7.72916
CNP0523085.1	1.63774	18.6369	0.414056	7.71673
CNP0432654.1	2.17383	28.4415	0.270937	7.70587
CNP0087336.1	4.15004	19.2123	0.400581	7.69606
CNP0429823.1	1.54899	25.2753	0.304148	7.68743
CNP0264372.1	1.64818	26.2738	0.292035	7.67288
CNP0264372.2	1.64818	26.2738	0.292035	7.67288
CNP0279606.1	1.7877	37.2025	0.205603	7.64895
CNP0105359.1	1.6411	26.1093	0.292723	7.64279
CNP0554565.0	1.65736	21.3546	0.357803	7.64076
CNP0516314.1	0.61722	28.9055	0.264264	7.63868
CNP0379683.1	1.9595	25.085	0.30438	7.63538
CNP0412033.1	1.46656	22.9096	0.33305	7.63005
CNP0350547.1	1.58174	25.0843	0.303391	7.61036
CNP0063382.0	0.88921	19.0114	0.399576	7.59652
CNP0149252.1	2.75944	16.8978	0.448944	7.58618
CNP0149252.2	2.75944	16.8978	0.448944	7.58618
CNP0149252.3	2.75944	16.8978	0.448944	7.58618
CNP0182949.1	1.55017	25.1578	0.301399	7.58253
CNP0182949.2	1.55017	25.1578	0.301399	7.58253
CNP0182949.3	1.55017	25.1578	0.301399	7.58253
CNP0375344.0	1.43548	24.9611	0.303392	7.57299
CNP0234696.1	1.33648	22.8992	0.329576	7.54703
CNP0387694.1	0.81423	21.8202	0.345652	7.5422
CNP0387694.2	0.81423	21.8202	0.345652	7.5422
CNP0257344.1	2.0414	27.7008	0.272149	7.53875
CNP0257344.2	2.0414	27.7008	0.272149	7.53875
CNP0249488.1	1.75138	31.0878	0.242337	7.53372
CNP0425116.1	3.9196	36.7003	0.205122	7.52804
CNP0451189.1	1.49238	23.3896	0.321745	7.52547
CNP0542106.0	1.05801	22.3906	0.3355	7.51206
CNP0359728.1	1.12247	20.5045	0.365747	7.49946
CNP0542136.0	0.90406	20.4548	0.366612	7.499
CNP0277997.1	2.13406	20.6367	0.362433	7.47943
CNP0253128.1	1.85136	23.3201	0.320597	7.47636
CNP0327722.1	1.19465	25.691	0.290974	7.47542
CNP0247021.1	2.11095	29.6733	0.251807	7.47193
CNP0488075.1	1.71446	18.4289	0.405306	7.46934
CNP0488075.2	1.71446	18.4289	0.405306	7.46934
CNP0606094.1	3.45513	28.907	0.258132	7.46182
CNP0300946.1	3.5811	33.456	0.222903	7.45744
CNP0541273.1	1.41932	29.2889	0.254101	7.44232
CNP0541273.2	1.41932	29.2889	0.254101	7.44232
CNP0180566.1	1.62323	23.691	0.313266	7.42158
CNP0113482.1	1.32821	23.2953	0.318368	7.41646
CNP0017773.1	1.64127	29.269	0.253352	7.41536
CNP0359780.1	1.40067	22.8727	0.324072	7.4124
CNP0359780.2	1.40067	22.8727	0.324072	7.4124
CNP0359780.3	1.40067	22.8727	0.324072	7.4124
CNP0254251.1	1.4692	24.7361	0.299259	7.4025
CNP0063273.0	1.32264	18.3954	0.402352	7.40142
CNP0254270.1	0.82706	30.3305	0.242956	7.36897
CNP0254270.2	0.82706	30.3305	0.242956	7.36897
CNP0537923.0	0.7289	15.4573	0.475986	7.35746
CNP0570879.1	1.97409	16.1172	0.456252	7.35351
CNP0202006.1	1.39818	23.3955	0.31359	7.3366
CNP0202006.2	1.39818	23.3955	0.31359	7.3366
CNP0401851.0	1.07131	21.0298	0.348866	7.33658
CNP0460864.1	2.46351	28.7442	0.255114	7.33306
CNP0172836.1	1.68995	23.8741	0.307041	7.33032
CNP0181865.1	1.34711	22.8033	0.321252	7.32562
CNP0423976.1	1.20703	21.3345	0.343262	7.32333
CNP0290577.1	0.7546	29.2718	0.250004	7.31807
CNP0290577.2	0.7546	29.2718	0.250004	7.31807
CNP0290577.3	0.7546	29.2718	0.250004	7.31807
CNP0201100.1	1.93157	18.9649	0.38574	7.31552
CNP0350516.0	1.2189	22.1256	0.330501	7.31254
CNP0347546.1	2.13156	28.0792	0.260342	7.3102
CNP0347546.2	2.13156	28.0792	0.260342	7.3102
CNP0347546.3	2.13156	28.0792	0.260342	7.3102
CNP0347546.4	2.13156	28.0792	0.260342	7.3102
CNP0347546.5	2.13156	28.0792	0.260342	7.3102
CNP0347546.6	2.13156	28.0792	0.260342	7.3102
CNP0347546.7	2.13156	28.0792	0.260342	7.3102
CNP0294869.1	1.78548	20.3524	0.359154	7.30966
CNP0193267.1	1.22361	22.2226	0.328621	7.30282
CNP0193267.2	1.22361	22.2226	0.328621	7.30282
CNP0071589.1	1.48832	21.8217	0.334447	7.29819
CNP0587970.1	1.3896	22.2524	0.327816	7.29469
CNP0265530.0	1.43387	24.5054	0.297354	7.28679
CNP0504609.1	1.22106	24.951	0.291644	7.27682
CNP0410607.1	1.5961	22.8235	0.318261	7.26384
CNP0410607.2	1.5961	22.8235	0.318261	7.26384
CNP0256522.1	1.78257	23.4859	0.308804	7.25253
CNP0530442.1	2.65315	23.379	0.309739	7.24137
CNP0237490.1	1.35927	21.3234	0.339286	7.23475
CNP0237490.2	1.35927	21.3234	0.339286	7.23475
CNP0310286.1	2.0323	22.9832	0.313314	7.20095
CNP0603539.1	1.83367	21.6975	0.331314	7.18868
CNP0602168.1	1.7417	15.9311	0.450487	7.17673
CNP0264563.1	1.36877	25.1639	0.284632	7.16243
CNP0264563.5	1.36877	25.1639	0.284632	7.16243
CNP0264563.15	1.36877	25.1639	0.284632	7.16243
CNP0226872.1	1.31494	23.243	0.308145	7.16221
CNP0226872.2	1.31494	23.243	0.308145	7.16221
CNP0226872.3	1.31494	23.243	0.308145	7.16221
CNP0226872.4	1.31494	23.243	0.308145	7.16221
CNP0226872.5	1.31494	23.243	0.308145	7.16221
CNP0443319.1	2.80965	24.503	0.292001	7.15489
CNP0494152.0	0.85965	21.7147	0.328602	7.13549
CNP0120207.1	1.33287	21.9312	0.325109	7.13005
CNP0435293.1	1.49725	24.4054	0.291782	7.12105
CNP0253129.1	1.73896	25.2803	0.28155	7.11767
CNP0120181.1	2.05076	34.1997	0.207378	7.09225
CNP0120181.2	2.05076	34.1997	0.207378	7.09225
CNP0120181.3	2.05076	34.1997	0.207378	7.09225
CNP0120181.4	2.05076	34.1997	0.207378	7.09225
CNP0120181.5	2.05076	34.1997	0.207378	7.09225
CNP0120181.6	2.05076	34.1997	0.207378	7.09225
CNP0120181.7	2.05076	34.1997	0.207378	7.09225
CNP0312087.1	1.89009	16.7809	0.422472	7.08945
CNP0354181.0	1.30034	23.5133	0.300955	7.07646
CNP0376030.0	0.96677	22.7417	0.311117	7.07532
CNP0269304.1	4.04574	20.4367	0.346163	7.07441
CNP0269304.2	4.04574	20.4367	0.346163	7.07441
CNP0269304.3	4.04574	20.4367	0.346163	7.07441
CNP0269304.4	4.04574	20.4367	0.346163	7.07441
CNP0277456.1	1.43631	24.0255	0.294126	7.06652
CNP0187912.0	1.02047	18.8255	0.375367	7.06648
CNP0222807.1	1.40916	21.9481	0.321873	7.06451
CNP0183680.1	3.34646	32.3361	0.218429	7.06313
CNP0183680.2	3.34646	32.3361	0.218429	7.06313
CNP0183680.3	3.34646	32.3361	0.218429	7.06313
CNP0081223.1	3.49046	18.9698	0.372255	7.06159
CNP0322289.1	1.64276	17.0372	0.414178	7.05643
CNP0108740.1	1.65192	25.4133	0.277294	7.04696
CNP0273937.2	1.91878	19.07	0.369426	7.04495
CNP0361596.1	2.27439	25.9856	0.271104	7.04481
CNP0325299.0	0.74636	26.2306	0.268247	7.03628
CNP0107372.1	1.35593	23.8747	0.29369	7.01175
CNP0233792.1	1.49473	25.0283	0.279941	7.00646
CNP0233792.2	1.49473	25.0283	0.279941	7.00646
CNP0520172.1	1.73796	27.637	0.253487	7.00561
CNP0298595.2	1.43826	23.275	0.300947	7.00455
CNP0103982.0	0.71786	22.5945	0.309641	6.99619
CNP0434580.1	1.72343	25.6576	0.272588	6.99396
CNP0258023.0	1.25059	22.888	0.305574	6.99395
CNP0430605.0	1.08694	23.4745	0.297795	6.99058
CNP0530636.1	2.14111	27.5029	0.253914	6.98338
CNP0530636.2	2.14111	27.5029	0.253914	6.98338
CNP0530636.3	2.14111	27.5029	0.253914	6.98338
CNP0141213.1	1.9788	27.4706	0.254138	6.98132
CNP0141213.2	1.9788	27.4706	0.254138	6.98132
CNP0085479.0	0.72556	38.6141	0.180559	6.97212
CNP0454026.0	1.27053	23.5122	0.296359	6.96806
CNP0534204.1	2.74504	27.2419	0.255589	6.96274
CNP0567924.0	1.53519	19.9015	0.349542	6.9564
CNP0335555.1	2.7361	24.0057	0.289765	6.95601
CNP0539284.1	3.60217	33.0662	0.210301	6.95387
CNP0380825.1	1.09143	18.2412	0.380424	6.9394
CNP0206616.1	1.19798	21.0562	0.328816	6.92361
CNP0425296.1	1.49798	21.0859	0.328147	6.9193
CNP0544675.1	1.93711	21.6303	0.319686	6.91489
CNP0164412.1	1.62131	24.548	0.281282	6.9049
CNP0164288.1	2.07705	29.1435	0.236907	6.90431
CNP0141056.1	1.67009	19.1784	0.359992	6.90407
CNP0200251.0	1.72463	25.9671	0.264877	6.87808
CNP0555253.1	2.01182	21.0827	0.326221	6.87761
CNP0352284.1	1.84643	18.4608	0.372046	6.86825
CNP0254159.1	0.58414	16.1263	0.425888	6.86801
CNP0381867.1	2.36024	26.8522	0.255766	6.86787
CNP0228077.3	2.93582	25.4099	0.27016	6.86474
CNP0555128.1	0.8944	21.9579	0.312271	6.8568
CNP0555128.2	0.8944	21.9579	0.312271	6.8568
CNP0555128.3	0.8944	21.9579	0.312271	6.8568
CNP0555128.4	0.8944	21.9579	0.312271	6.8568
CNP0359641.1	1.56075	25.9117	0.264022	6.84126
CNP0409892.0	1.38144	24.4621	0.279454	6.83604
CNP0313003.0	0.4123	16.6481	0.410616	6.83597
CNP0279107.1	1.38825	23.1795	0.294549	6.8275
CNP0299709.1	1.88596	28.8591	0.236519	6.82574
CNP0285948.1	1.30868	22.2591	0.306562	6.82379
CNP0200834.1	1.84977	18.3898	0.371062	6.82377
CNP0134873.0	1.33504	22.5361	0.302365	6.81412
CNP0355357.1	1.60521	25.009	0.271986	6.80209
CNP0294896.0	0.90766	18.82	0.361287	6.7994
CNP0230833.1	2.95788	19.7577	0.344084	6.79831
CNP0230833.2	2.95788	19.7577	0.344084	6.79831
CNP0230833.3	2.95788	19.7577	0.344084	6.79831
CNP0546395.1	1.09939	23.1382	0.293524	6.79163
CNP0570188.1	2.60699	26.1517	0.259375	6.78308
CNP0099435.1	1.24682	22.0387	0.307692	6.78111
CNP0278607.1	1.36866	14.9081	0.454292	6.77263
CNP0362253.0	1.04449	23.6077	0.286102	6.75423
CNP0112444.1	2.10249	24.4651	0.275964	6.75148
CNP0225105.1	3.40737	25.6989	0.262532	6.74679
CNP0225105.2	3.40737	25.6989	0.262532	6.74679
CNP0459225.0	0.42396	26.1883	0.257496	6.74336
CNP0369325.1	1.38076	22.6791	0.297322	6.74301
CNP0347929.0	1.59666	24.0586	0.280111	6.73907
CNP0252317.1	1.99649	22.8254	0.294905	6.7313
CNP0563183.1	2.12924	18.2975	0.367433	6.7231
CNP0602135.1	1.37293	22.515	0.298555	6.72196
CNP0384358.1	1.45648	28.8335	0.232839	6.71356
CNP0384358.2	1.45648	28.8335	0.232839	6.71356
CNP0384358.4	1.45648	28.8335	0.232839	6.71356
CNP0226481.1	1.31559	22.6726	0.295873	6.70821
CNP0197545.2	1.54215	21.1675	0.316448	6.69843
CNP0197545.3	1.54215	21.1675	0.316448	6.69843
CNP0197545.4	1.54215	21.1675	0.316448	6.69843
CNP0198018.1	1.79717	19.0743	0.350877	6.69276
CNP0606214.0	1.11405	20.7592	0.32217	6.68797
CNP0172608.1	1.39809	28.0469	0.238418	6.68687
CNP0265478.1	2.01813	36.9485	0.180912	6.68442
CNP0208831.1	1.11981	23.2191	0.287756	6.68142
CNP0208831.2	1.11981	23.2191	0.287756	6.68142
CNP0208831.3	1.11981	23.2191	0.287756	6.68142
CNP0208831.4	1.11981	23.2191	0.287756	6.68142
CNP0374178.1	1.03919	21.4273	0.311524	6.67511
CNP0211175.1	1.16298	16.9779	0.393144	6.67478
CNP0227653.1	0.77081	21.7261	0.307201	6.67429
CNP0132790.1	1.92451	17.6806	0.377411	6.67285
CNP0376086.1	4.07709	25.2738	0.263953	6.67109
CNP0316306.1	0.97813	22.477	0.296719	6.66935
CNP0353891.1	1.72517	23.9079	0.278925	6.66851
CNP0353891.2	1.72517	23.9079	0.278925	6.66851
CNP0601514.1	2.6967	21.6872	0.306622	6.64978
CNP0245451.1	1.70448	21.3211	0.311776	6.6474
CNP0245451.2	1.70448	21.3211	0.311776	6.6474
CNP0527611.0	0.86181	22.9676	0.289317	6.64491
CNP0365648.2	1.20302	23.8524	0.27827	6.6374
CNP0483275.1	1.61688	31.2949	0.212036	6.63565
CNP0594628.1	1.36862	26.8338	0.24725	6.63466
CNP0602487.0	1.1353	23.385	0.283562	6.63108
CNP0140007.1	2.14949	33.7981	0.195831	6.61873
CNP0140007.2	2.14949	33.7981	0.195831	6.61873
CNP0313007.0	0.95714	18.9351	0.349385	6.61562
CNP0580085.0	1.14941	20.2915	0.325956	6.61413
CNP0363428.1	0.96294	20.1898	0.327535	6.61286
CNP0363428.2	0.96294	20.1898	0.327535	6.61286
CNP0169297.1	1.24386	20.8516	0.317075	6.61154
CNP0169297.2	1.24386	20.8516	0.317075	6.61154
CNP0085297.1	1.02991	19.0751	0.345941	6.59885
CNP0074529.1	3.6492	23.9378	0.275232	6.58846
CNP0537557.1	1.67063	23.0051	0.286349	6.58749
CNP0226239.1	1.08824	19.9356	0.330378	6.58628
CNP0253940.1	2.51324	17.505	0.376249	6.58624
CNP0253940.2	2.51324	17.505	0.376249	6.58624
CNP0253940.3	2.51324	17.505	0.376249	6.58624
CNP0253940.4	2.51324	17.505	0.376249	6.58624
CNP0253940.5	2.51324	17.505	0.376249	6.58624
CNP0253940.6	2.51324	17.505	0.376249	6.58624
CNP0253940.7	2.51324	17.505	0.376249	6.58624
CNP0253940.8	2.51324	17.505	0.376249	6.58624
CNP0530426.1	1.22201	26.4292	0.249131	6.58433
CNP0530426.2	1.22201	26.4292	0.249131	6.58433
CNP0442024.1	1.93408	23.2049	0.283368	6.57552
CNP0571075.1	3.5118	30.8156	0.213111	6.56714
CNP0279499.1	0.89194	21.8381	0.300718	6.56712
CNP0279499.2	0.89194	21.8381	0.300718	6.56712
CNP0209896.1	1.766	24.262	0.270216	6.55598
CNP0448493.1	1.49061	17.6348	0.371543	6.55209
CNP0132546.1	1.41033	22.7224	0.288312	6.55114
CNP0132546.2	1.41033	22.7224	0.288312	6.55114
CNP0229292.1	1.17385	21.8546	0.299716	6.55018
CNP0542710.1	1.35848	17.9296	0.365225	6.54833
CNP0326856.1	0.84969	26.807	0.244182	6.5458
CNP0326856.2	0.84969	26.807	0.244182	6.5458
CNP0139077.1	0.93132	19.3068	0.339036	6.54568
CNP0132010.0	1.7311	24.357	0.268669	6.54399
CNP0355147.1	0.87481	26.5641	0.246193	6.53989
CNP0081520.1	1.76222	15.6657	0.417119	6.53448
CNP0298593.1	1.25008	15.4489	0.422667	6.52973
CNP0274992.1	1.24782	25.2337	0.258747	6.52914
CNP0196245.1	1.17141	22.4851	0.290103	6.52299
CNP0465726.1	1.18463	24.498	0.266204	6.52147
CNP0133801.1	1.35621	23.5094	0.277331	6.51989
CNP0297040.1	1.20068	17.3748	0.374825	6.5125
CNP0458801.1	1.6368	21.0063	0.309944	6.51078
CNP0547343.1	1.51582	25.4456	0.255565	6.503
CNP0272678.1	1.36937	22.6805	0.286398	6.49566
CNP0241756.0	1.65537	20.608	0.315067	6.49291
CNP0343830.0	1.44941	27.5712	0.235172	6.48398
CNP0287392.1	0.88773	23.3707	0.276961	6.47278
CNP0104720.1	2.03269	23.9885	0.269792	6.4719
CNP0447556.0	0.40688	26.2251	0.246643	6.46824
CNP0358196.1	1.04783	18.8244	0.343498	6.46617
CNP0201939.0	0.90996	26.7185	0.24182	6.46107
CNP0180857.1	1.88903	21.3034	0.30322	6.45961
CNP0306307.1	1.89784	20.4908	0.314783	6.45015
CNP0306307.2	1.89784	20.4908	0.314783	6.45015
CNP0519025.1	1.2506	21.6073	0.298115	6.44146
CNP0217513.0	0.84623	23.1651	0.277845	6.43629
CNP0381572.1	1.86735	23.5509	0.27326	6.43552
CNP0558000.1	2.77896	28.1119	0.228879	6.43422
CNP0147645.1	1.5015	24.2281	0.265396	6.43003
CNP0589563.1	1.96491	23.7866	0.270167	6.42636
CNP0153832.1	0.90387	23.6437	0.271718	6.42443
CNP0589876.1	1.27404	25.0061	0.256791	6.42135
CNP0382484.1	1.49969	22.5764	0.284274	6.4179
CNP0350780.1	1.12959	20.112	0.318678	6.40926
CNP0425821.1	2.63867	19.5182	0.328251	6.40688
CNP0425821.2	2.63867	19.5182	0.328251	6.40688
CNP0425821.4	2.63867	19.5182	0.328251	6.40688
CNP0433901.1	1.49483	18.0547	0.354782	6.40548
CNP0516354.0	1.87488	26.205	0.244427	6.40521
CNP0205685.1	1.06797	13.6723	0.468134	6.40046
CNP0145212.1	1.08918	22.207	0.287783	6.39081
CNP0145212.2	1.08918	22.207	0.287783	6.39081
CNP0434073.1	1.06363	22.3867	0.285459	6.39047
CNP0434073.2	1.06363	22.3867	0.285459	6.39047
CNP0459609.1	2.42151	22.7215	0.281237	6.39014
CNP0228414.1	1.24481	19.1621	0.333251	6.38577
CNP0485990.0	1.95812	20.3791	0.31325	6.38375
CNP0358838.1	1.34559	14.967	0.426312	6.38063
CNP0553880.1	2.94823	24.8469	0.256752	6.37949
CNP0527629.0	1.03108	24.214	0.263453	6.37924
CNP0244644.1	1.34577	23.2179	0.274614	6.37598
CNP0079515.1	2.9439	29.4898	0.216022	6.37045
CNP0542710.2	1.32755	17.4414	0.365225	6.37002
CNP0447418.1	1.79333	18.5691	0.342994	6.36908
CNP0447418.2	1.79333	18.5691	0.342994	6.36908
CNP0407076.1	1.96405	26.3504	0.241687	6.36856
CNP0407076.2	1.96405	26.3504	0.241687	6.36856
CNP0407076.3	1.96405	26.3504	0.241687	6.36856
CNP0269806.1	3.13413	25.1823	0.25287	6.36784
CNP0269806.2	3.13413	25.1823	0.25287	6.36784
CNP0540780.0	0.75149	18.3686	0.346654	6.36757
CNP0585043.1	1.49554	23.6693	0.268974	6.36643
CNP0233370.1	6.33464	38.5891	0.164819	6.36022
CNP0327117.1	1.5659	22.8594	0.27793	6.35332
CNP0327117.2	1.5659	22.8594	0.27793	6.35332
CNP0357295.1	0.78328	25.7497	0.246662	6.35146
CNP0213907.1	0.78852	18.9624	0.334439	6.34176
CNP0213907.2	0.78852	18.9624	0.334439	6.34176
CNP0255185.1	0.90609	23.1003	0.274434	6.33951
CNP0405350.0	0.96739	19.922	0.318184	6.33888
CNP0492920.0	0.51719	16.2559	0.389921	6.33853
CNP0352284.2	1.89294	17.0076	0.372046	6.3276
CNP0427955.1	1.55638	18.1344	0.348852	6.32623
CNP0536811.1	1.05283	20.3642	0.310439	6.32183
CNP0536811.2	1.05283	20.3642	0.310439	6.32183
CNP0340462.1	1.37056	19.7891	0.31929	6.31846
CNP0488924.0	1.32921	23.6469	0.266811	6.30925
CNP0145657.1	1.81329	18.5674	0.339742	6.30813
CNP0116280.1	1.12767	21.1723	0.297767	6.30441
CNP0116280.2	1.12767	21.1723	0.297767	6.30441
CNP0527172.1	3.2022	24.2212	0.26023	6.30309
CNP0187944.1	0.96899	22.5327	0.279428	6.29625
CNP0184004.1	1.39258	23.2432	0.270774	6.29365
CNP0455543.1	2.24853	24.8315	0.253417	6.29274
CNP0552683.1	0.9326	19.2512	0.326862	6.29249
CNP0500659.1	0.72961	22.1542	0.284028	6.29241
CNP0576124.1	1.49927	22.4306	0.280515	6.29212
CNP0454023.1	0.7351	19.5804	0.321137	6.288
CNP0454023.2	0.7351	19.5804	0.321137	6.288
CNP0400001.0	0.70659	24.9973	0.251383	6.2839
CNP0092346.1	0.72845	20.7504	0.302035	6.26736
CNP0303974.1	1.42616	21.9154	0.285362	6.25382
CNP0040719.0	0.6271	18.6906	0.334529	6.25256
CNP0223675.1	0.84845	25.5045	0.244964	6.24769
CNP0563771.1	1.44087	21.6137	0.28883	6.24268
CNP0080818.1	1.02113	13.8303	0.451341	6.24219
CNP0109627.1	3.6278	24.5329	0.254415	6.24156
CNP0258850.1	2.95527	31.3462	0.198752	6.2301
CNP0606491.1	1.85758	17.0753	0.36478	6.22873
CNP0353329.1	3.02985	24.8815	0.250324	6.22845
CNP0094952.0	1.21584	25.93	0.24007	6.22502
CNP0272417.1	1.33176	27.4119	0.22695	6.22114
CNP0534026.1	1.74476	24.7004	0.251774	6.21893
CNP0368620.1	1.73679	28.5845	0.217537	6.21818
CNP0097531.1	0.84304	20.6766	0.300718	6.21782
CNP0097531.2	0.84304	20.6766	0.300718	6.21782
CNP0594625.1	1.07546	20.7253	0.299964	6.21685
CNP0134455.1	0.74608	22.7528	0.273228	6.21671
CNP0605061.1	1.86819	24.4741	0.253889	6.21372
CNP0605061.2	1.86819	24.4741	0.253889	6.21372
CNP0605061.3	1.86819	24.4741	0.253889	6.21372
CNP0477112.1	1.98346	23.1987	0.26773	6.21099
CNP0477112.2	1.98346	23.1987	0.26773	6.21099
CNP0507928.1	1.4944	21.6843	0.286329	6.20884
CNP0507928.2	1.4944	21.6843	0.286329	6.20884
CNP0111167.1	1.64635	21.2893	0.291488	6.20559
CNP0162823.1	1.19987	19.0003	0.326569	6.20491
CNP0285294.0	1.1329	23.2205	0.267181	6.20408
CNP0176627.1	1.35324	18.5814	0.333814	6.20275
CNP0518856.1	3.29719	24.258	0.255633	6.20115
CNP0083945.2	1.89337	24.06	0.257644	6.19892
CNP0442413.1	1.01889	23.3755	0.265117	6.19725
CNP0442413.2	1.01889	23.3755	0.265117	6.19725
CNP0105545.0	2.12547	24.7564	0.25025	6.1953
CNP0078298.1	0.76617	23.376	0.264972	6.19398
CNP0199630.1	1.2504	20.9364	0.295658	6.18999
CNP0556584.1	2.1316	16.4767	0.375609	6.18882
CNP0527228.1	0.64652	21.9885	0.281224	6.18367
CNP0556449.0	1.68772	18.8335	0.328234	6.1818
CNP0023284.1	3.90414	14.7018	0.420365	6.18011
CNP0023284.2	3.90414	14.7018	0.420365	6.18011
CNP0328422.1	2.74031	25.6535	0.24088	6.17941
CNP0480664.1	0.66707	24.6798	0.250168	6.1741
CNP0480664.2	0.66707	24.6798	0.250168	6.1741
CNP0124902.0	0.22945	15.2438	0.404905	6.17226
CNP0579878.1	1.20239	21.8001	0.283125	6.17215
CNP0537467.1	1.36141	21.2267	0.290648	6.16949
CNP0547046.1	0.99791	23.5317	0.261422	6.1517
CNP0062454.1	1.12876	23.7626	0.258763	6.14887
CNP0062454.2	1.12876	23.7626	0.258763	6.14887
CNP0427808.1	1.78527	19.5983	0.313707	6.14812
CNP0528874.1	1.11518	21.5884	0.28459	6.14385
CNP0183680.4	2.96366	28.1123	0.218429	6.14054
CNP0147039.2	2.40661	18.1538	0.338205	6.13971
CNP0147039.3	2.40661	18.1538	0.338205	6.13971
CNP0239683.1	0.72092	17.2709	0.355012	6.13137
CNP0239683.2	0.72092	17.2709	0.355012	6.13137
CNP0239683.3	0.72092	17.2709	0.355012	6.13137
CNP0239683.4	0.72092	17.2709	0.355012	6.13137
CNP0174895.1	2.44651	18.3699	0.333756	6.13105
CNP0174895.2	2.44651	18.3699	0.333756	6.13105
CNP0136117.0	1.85487	17.5898	0.34851	6.13024
CNP0342354.1	2.26056	19.4015	0.315928	6.12949
CNP0342354.2	2.26056	19.4015	0.315928	6.12949
CNP0124182.1	3.09395	28.1477	0.217735	6.12874
CNP0124182.2	3.09395	28.1477	0.217735	6.12874
CNP0517066.1	0.88485	15.6998	0.390001	6.12293
CNP0517066.2	0.88485	15.6998	0.390001	6.12293
CNP0522120.1	2.38597	23.4833	0.260713	6.12239
CNP0362406.0	0.21679	16.4375	0.372454	6.1222
CNP0311184.1	1.71594	21.642	0.282759	6.11946
CNP0430763.1	1.12611	20.7851	0.294334	6.11777
CNP0372461.1	1.02809	20.6922	0.295447	6.11345
CNP0079514.1	3.70923	30.3368	0.201517	6.11338
CNP0361223.0	0.83309	19.5877	0.311845	6.10833
CNP0376407.0	0.92552	19.6474	0.310751	6.10544
CNP0470898.1	1.41481	22.425	0.272255	6.10532
CNP0537754.1	0.68405	17.6105	0.346392	6.10012
CNP0537754.2	0.68405	17.6105	0.346392	6.10012
CNP0117456.0	1.21038	15.5454	0.392221	6.09722
CNP0267430.1	1.40754	16.6293	0.366443	6.09368
CNP0267430.2	1.40754	16.6293	0.366443	6.09368
CNP0284946.0	0.467	19.1219	0.318667	6.09353
CNP0088277.1	2.65294	24.2182	0.251572	6.09263
CNP0427024.1	1.98398	18.2059	0.334597	6.09163
CNP0083609.1	0.58163	24.3617	0.250004	6.09051
CNP0576594.0	1.23816	19.7328	0.308497	6.08752
CNP0071109.0	1.23816	19.7328	0.308497	6.08752
CNP0510236.1	1.34952	18.2282	0.333853	6.08553
CNP0406304.0	0.79809	19.7279	0.308455	6.08518
CNP0378828.1	1.8428	16.2014	0.375432	6.08253
CNP0214034.1	0.73841	17.282	0.351898	6.08149
CNP0480573.1	1.03237	20.4854	0.296858	6.08126
CNP0514563.1	1.11518	21.5884	0.281489	6.07691
CNP0252627.1	0.9868	21.6736	0.280272	6.07451
CNP0252627.2	0.9868	21.6736	0.280272	6.07451
CNP0138957.1	1.66743	20.7257	0.292849	6.06949
CNP0118217.1	0.6696	18.784	0.323017	6.06754
CNP0455315.1	1.52824	18.3392	0.330688	6.06456
CNP0455315.2	1.52824	18.3392	0.330688	6.06456
CNP0360569.0	0.85573	21.1857	0.286224	6.06384
CNP0191060.1	0.98853	22.7323	0.266716	6.06308
CNP0600561.0	0.54052	21.642	0.280122	6.06239
CNP0140757.1	0.37785	14.4387	0.419741	6.06052
CNP0132218.1	1.56229	23.6492	0.256217	6.05931
CNP0504871.0	0.33273	14.34	0.422267	6.05531
CNP0320305.1	1.67655	19.6481	0.308123	6.05402
CNP0371832.1	1.1058	21.3261	0.283738	6.05102
CNP0178107.1	1.06231	19.2847	0.313739	6.05035
CNP0278761.1	1.4309	23.7874	0.254305	6.04926
CNP0222504.1	2.26402	32.086	0.188485	6.04772
CNP0259312.1	2.57757	24.4696	0.247024	6.0446
CNP0497925.1	1.18033	16.2941	0.370799	6.04184
CNP0424492.1	0.89116	15.157	0.39855	6.04082
CNP0279739.1	1.22593	16.14	0.37424	6.04023
CNP0279739.2	1.22593	16.14	0.37424	6.04023
CNP0385374.0	1.7136	23.7162	0.254641	6.03911
CNP0305420.1	0.90609	23.1003	0.261415	6.03877
CNP0402528.1	0.70131	17.6448	0.342224	6.03846
CNP0272617.1	2.7288	24.2326	0.249001	6.03393
CNP0548126.1	1.23718	20.5161	0.294036	6.03245
CNP0569193.0	3.07883	24.5126	0.246087	6.03222
CNP0186777.1	1.27628	17.0399	0.353925	6.03084
CNP0033796.0	0.70771	17.1618	0.351386	6.03042
CNP0333613.1	1.36336	23.7075	0.254175	6.02585
CNP0139483.1	0.98755	19.7453	0.305132	6.02493
CNP0559191.1	1.43127	18.1163	0.332528	6.02418
CNP0559191.2	1.43127	18.1163	0.332528	6.02418
CNP0579635.0	0.69446	19.2562	0.312448	6.01657
CNP0579757.0	0.37685	20.2118	0.297492	6.01286
CNP0085565.1	3.79859	23.9914	0.250605	6.01236
CNP0085565.2	3.79859	23.9914	0.250605	6.01236
CNP0085565.4	3.79859	23.9914	0.250605	6.01236
CNP0085565.5	3.79859	23.9914	0.250605	6.01236
CNP0510561.1	1.92476	23.5031	0.25575	6.01094
CNP0240391.1	1.58176	17.3909	0.345182	6.00304
CNP0194604.1	1.33876	28.8366	0.207925	5.99587
CNP0194604.2	1.33876	28.8366	0.207925	5.99587
CNP0392857.0	0.87685	16.7352	0.358273	5.99575
CNP0406263.1	2.09407	23.4591	0.255487	5.99348
CNP0356311.1	1.55527	19.7079	0.303872	5.98868
CNP0206930.1	1.10062	22.5885	0.265011	5.9862
CNP0345120.0	0.25594	22.8781	0.26145	5.98149
CNP0389681.1	0.96925	22.0854	0.270503	5.97417
CNP0335267.1	1.143	18.3585	0.325291	5.97187
CNP0335267.2	1.143	18.3585	0.325291	5.97187
CNP0430677.1	2.72467	29.9137	0.19956	5.96956
CNP0075073.1	1.04114	21.022	0.283965	5.96951
CNP0556134.1	1.35297	19.9199	0.299516	5.96634
CNP0574924.1	0.48811	22.6798	0.262874	5.96193
CNP0574924.2	0.48811	22.6798	0.262874	5.96193
CNP0574924.3	0.48811	22.6798	0.262874	5.96193
CNP0574924.4	0.48811	22.6798	0.262874	5.96193
CNP0574924.5	0.48811	22.6798	0.262874	5.96193
CNP0239136.1	2.73938	29.9841	0.198752	5.95938
CNP0239136.2	2.73938	29.9841	0.198752	5.95938
CNP0239136.3	2.73938	29.9841	0.198752	5.95938
CNP0239136.4	2.73938	29.9841	0.198752	5.95938
CNP0239136.6	2.73938	29.9841	0.198752	5.95938
CNP0239136.7	2.73938	29.9841	0.198752	5.95938
CNP0528746.1	0.72288	18.7113	0.31807	5.95152
CNP0528746.2	0.72288	18.7113	0.31807	5.95152
CNP0528746.3	0.72288	18.7113	0.31807	5.95152
CNP0528746.4	0.72288	18.7113	0.31807	5.95152
CNP0527315.0	1.9363	19.8047	0.300193	5.94523
CNP0078975.1	0.99428	17.1504	0.346632	5.94488
CNP0391187.1	1.56789	19.7656	0.300671	5.94293
CNP0533532.0	0.58243	19.4343	0.305788	5.94279
CNP0189287.1	1.10939	21.0227	0.282596	5.94091
CNP0189287.2	1.10939	21.0227	0.282596	5.94091
CNP0524473.1	1.36444	18.0188	0.329678	5.94039
CNP0453789.1	0.90539	22.3885	0.265268	5.93897
CNP0453789.2	0.90539	22.3885	0.265268	5.93897
CNP0071309.1	1.24708	18.209	0.32612	5.93834
CNP0584682.1	1.50393	14.1402	0.419419	5.93065
CNP0239557.1	1.49394	20.0648	0.29556	5.93036
CNP0239557.2	1.49394	20.0648	0.29556	5.93036
CNP0239557.3	1.49394	20.0648	0.29556	5.93036
CNP0239557.4	1.49394	20.0648	0.29556	5.93036
CNP0239557.5	1.49394	20.0648	0.29556	5.93036
CNP0239557.6	1.49394	20.0648	0.29556	5.93036
CNP0239557.7	1.49394	20.0648	0.29556	5.93036
CNP0239557.8	1.49394	20.0648	0.29556	5.93036
CNP0197669.1	1.62781	16.3238	0.36286	5.92325
CNP0396233.1	1.0459	19.0994	0.310032	5.92141
CNP0396233.2	1.0459	19.0994	0.310032	5.92141
CNP0359271.1	1.09635	17.3627	0.341033	5.92123
CNP0359271.2	1.09635	17.3627	0.341033	5.92123
CNP0163213.1	3.42672	31.8605	0.185691	5.91619
CNP0526440.1	1.098	21.5452	0.274581	5.91591
CNP0106314.1	1.00101	19.7111	0.300115	5.91559
CNP0041215.0	2.03246	20.8122	0.284212	5.91509
CNP0168177.1	1.04604	22.5375	0.262434	5.91462
CNP0168177.2	1.04604	22.5375	0.262434	5.91462
CNP0264332.1	1.21263	22.1027	0.267438	5.9111
CNP0341463.1	0.66572	14.8444	0.398188	5.91086
CNP0341463.2	0.66572	14.8444	0.398188	5.91086
CNP0402797.1	0.93154	19.2357	0.30724	5.90996
CNP0398279.1	2.15785	14.9799	0.394376	5.90772
CNP0341713.1	1.24755	17.5547	0.336437	5.90604
CNP0597876.1	1.828	23.2055	0.254196	5.89874
CNP0597876.2	1.828	23.2055	0.254196	5.89874
CNP0597876.3	1.828	23.2055	0.254196	5.89874
CNP0597876.4	1.828	23.2055	0.254196	5.89874
CNP0597876.5	1.828	23.2055	0.254196	5.89874
CNP0189018.1	1.07477	21.9875	0.268239	5.89789
CNP0189018.2	1.07477	21.9875	0.268239	5.89789
CNP0386111.0	0.72448	22.6833	0.259765	5.89233
CNP0560015.0	0.60797	15.9085	0.370337	5.8915
CNP0018043.0	0.97482	15.0202	0.39215	5.89018
CNP0563242.0	0.2182	21.5121	0.273731	5.88855
CNP0259645.1	0.78293	21.3919	0.275045	5.88374
CNP0600476.0	0.46996	21.5829	0.272538	5.88216
CNP0600336.0	0.57706	15.9308	0.369211	5.88184
CNP0143429.1	0.98737	19.4721	0.301876	5.87814
CNP0568801.1	1.23092	18.5064	0.317618	5.87795
CNP0588233.1	1.05835	18.7009	0.314309	5.87786
CNP0143468.0	1.27795	20.1502	0.291644	5.87667
CNP0358773.1	1.05764	19.363	0.303453	5.87577
CNP0247851.1	1.22361	19.3695	0.303338	5.8755
CNP0247851.2	1.22361	19.3695	0.303338	5.8755
CNP0546807.0	0.16749	14.3474	0.409313	5.87257
CNP0208825.1	1.58642	18.4149	0.318891	5.87235
CNP0499561.1	0.61641	12.5137	0.469059	5.86967
CNP0489700.1	2.16987	14.4857	0.405082	5.86791
CNP0489700.2	2.16987	14.4857	0.405082	5.86791
CNP0252649.1	1.32363	20.9487	0.279747	5.86033
CNP0390305.1	1.42991	19.6977	0.297471	5.85951
CNP0222997.1	0.70854	22.1587	0.264409	5.85895
CNP0222997.2	0.70854	22.1587	0.264409	5.85895
CNP0197302.1	1.45394	14.2011	0.412398	5.85653
CNP0131971.0	0.37638	14.3431	0.408222	5.85518
CNP0433849.1	1.03529	20.1069	0.291185	5.85483
CNP0376113.0	1.09684	19.3626	0.302365	5.85456
CNP0328724.1	1.47431	19.8601	0.294757	5.85391
CNP0328724.2	1.47431	19.8601	0.294757	5.85391
CNP0376968.0	0.9738	18.5769	0.315082	5.85324
CNP0594371.1	2.11483	17.7138	0.330416	5.85292
CNP0335388.1	0.93506	19.3909	0.301179	5.84012
CNP0583813.1	1.19749	18.1788	0.321106	5.8373
CNP0074493.1	3.86798	34.3865	0.169729	5.83637
CNP0462873.1	0.72284	22.7688	0.256191	5.83314
CNP0592684.0	0.48738	18.1995	0.320409	5.83129
CNP0171042.1	1.39926	20.2951	0.287193	5.82862
CNP0373677.1	1.04046	19.216	0.303081	5.82401
CNP0426836.2	1.6106	23.2526	0.250467	5.824
CNP0539384.1	0.8593	21.6856	0.268373	5.81984
CNP0423898.1	1.19113	25.1389	0.231479	5.81914
CNP0428059.1	1.23685	18.8477	0.308729	5.81881
CNP0549666.0	0.57629	21.1357	0.275263	5.81786
CNP0058778.0	0.66457	18.465	0.315023	5.81689
CNP0391881.1	2.5356	26.577	0.218782	5.81456
CNP0391881.2	2.5356	26.577	0.218782	5.81456
CNP0139483.2	0.95584	19.0379	0.305132	5.80908
CNP0572239.1	1.57779	13.2863	0.437201	5.80876
CNP0572239.2	1.57779	13.2863	0.437201	5.80876
CNP0572239.3	1.57779	13.2863	0.437201	5.80876
CNP0426106.1	1.06969	18.5155	0.313368	5.80217
CNP0218282.1	0.95398	20.8928	0.277645	5.80079
CNP0218282.2	0.95398	20.8928	0.277645	5.80079
CNP0270671.0	1.2403	14.8815	0.389573	5.79742
CNP0131273.1	0.91427	22.0114	0.263328	5.79622
CNP0163237.1	1.33657	23.7383	0.244141	5.79551
CNP0176354.1	0.94999	21.9944	0.263488	5.79527
CNP0340863.1	1.21189	19.2996	0.300041	5.79067
CNP0340863.2	1.21189	19.2996	0.300041	5.79067
CNP0355098.1	0.86134	17.2527	0.335584	5.78973
CNP0167370.0	0.70305	21.825	0.265271	5.78955
CNP0604928.1	0.66244	15.1303	0.382355	5.78516
CNP0361291.0	1.25756	16.1311	0.358633	5.78514
CNP0521400.1	1.1177	18.7206	0.308955	5.78381
CNP0521400.2	1.1177	18.7206	0.308955	5.78381
CNP0073381.1	1.27609	20.6729	0.279666	5.78148
CNP0106323.1	1.38312	21.6165	0.267371	5.77963
CNP0076795.1	3.37378	13.3055	0.434244	5.77781
CNP0076795.2	3.37378	13.3055	0.434244	5.77781
CNP0450094.1	1.21676	18.2146	0.31713	5.77639
CNP0450094.2	1.21676	18.2146	0.31713	5.77639
CNP0530433.1	2.79144	20.3382	0.283944	5.7749
CNP0344596.1	1.09973	18.8105	0.306834	5.7717
CNP0344596.2	1.09973	18.8105	0.306834	5.7717
CNP0313700.0	0.45307	17.9948	0.32068	5.77056
CNP0452841.1	1.40011	32.2627	0.17883	5.76952
CNP0452841.2	1.40011	32.2627	0.17883	5.76952
CNP0452841.3	1.40011	32.2627	0.17883	5.76952
CNP0452841.4	1.40011	32.2627	0.17883	5.76952
CNP0452841.5	1.40011	32.2627	0.17883	5.76952
CNP0452841.6	1.40011	32.2627	0.17883	5.76952
CNP0128873.1	1.05495	20.8445	0.276747	5.76866
CNP0128873.2	1.05495	20.8445	0.276747	5.76866
CNP0171476.1	3.61986	23.2647	0.247908	5.76752
CNP0023958.0	0.443	21.1446	0.272737	5.76692
CNP0577761.0	0.59033	15.3513	0.375568	5.76546
CNP0159372.1	1.28905	19.7962	0.291182	5.76429
CNP0112320.1	1.15426	21.9066	0.263065	5.76287
CNP0374444.0	1.02734	18.3153	0.314545	5.76097
CNP0026191.1	0.75221	19.2019	0.299991	5.7604
CNP0026191.2	0.75221	19.2019	0.299991	5.7604
CNP0176627.2	1.38474	17.2538	0.333814	5.75957
CNP0069697.1	1.51716	22.0943	0.26063	5.75845
CNP0069697.2	1.51716	22.0943	0.26063	5.75845
CNP0069697.3	1.51716	22.0943	0.26063	5.75845
CNP0069697.4	1.51716	22.0943	0.26063	5.75845
CNP0473959.1	2.58121	26.2752	0.219132	5.75775
CNP0388897.1	1.36509	20.1023	0.286381	5.75692
CNP0296956.1	1.24837	18.067	0.318314	5.75098
CNP0099619.1	0.93586	18.6675	0.307884	5.74744
CNP0401350.2	1.51768	20.0715	0.286205	5.74457
CNP0561697.1	1.29615	13.764	0.417216	5.74256
CNP0459047.1	1.5624	17.3416	0.331015	5.74034
CNP0567676.0	0.49543	15.599	0.367742	5.73641
CNP0536526.1	1.82852	33.2333	0.172564	5.73487
CNP0536526.2	1.82852	33.2333	0.172564	5.73487
CNP0536526.3	1.82852	33.2333	0.172564	5.73487
CNP0536526.4	1.82852	33.2333	0.172564	5.73487
CNP0319870.1	1.62647	15.598	0.367364	5.73014
CNP0319870.2	1.62647	15.598	0.367364	5.73014
CNP0319870.3	1.62647	15.598	0.367364	5.73014
CNP0058187.0	0.4764	16.8135	0.340637	5.7273
CNP0379347.1	1.02478	19.1959	0.298316	5.72644
CNP0111832.1	0.47283	22.1979	0.257827	5.72323
CNP0127268.1	1.81469	27.0644	0.211363	5.72041
CNP0183184.3	1.11864	19.5247	0.292944	5.71964
CNP0183184.4	1.11864	19.5247	0.292944	5.71964
CNP0495358.1	0.94518	20.1054	0.284351	5.717
CNP0495358.2	0.94518	20.1054	0.284351	5.717
CNP0042144.0	0.64903	18.0499	0.316696	5.71632
CNP0236270.1	1.45065	16.4693	0.347078	5.71612
CNP0236270.2	1.45065	16.4693	0.347078	5.71612
CNP0017507.0	2.63209	14.7149	0.388442	5.71587
CNP0235007.1	1.12214	18.3591	0.311286	5.71493
CNP0235007.2	1.12214	18.3591	0.311286	5.71493
CNP0235007.3	1.12214	18.3591	0.311286	5.71493
CNP0235007.4	1.12214	18.3591	0.311286	5.71493
CNP0260321.0	1.01656	15.9377	0.358567	5.71473
CNP0226077.1	1.0573	17.1999	0.332054	5.71129
CNP0303130.1	1.63404	13.5201	0.422419	5.71115
CNP0503248.1	1.01736	18.4047	0.310214	5.70942
CNP0503248.2	1.01736	18.4047	0.310214	5.70942
CNP0532050.1	1.65198	14.8137	0.385388	5.709
CNP0079075.0	0.68677	21.3321	0.267602	5.70853
CNP0297867.1	1.35789	20.9273	0.272745	5.70782
CNP0499551.1	1.87508	18.6931	0.305339	5.70773
CNP0435344.1	1.37811	26.1915	0.217879	5.70658
CNP0543359.1	2.06052	27.5588	0.206872	5.70112
CNP0078203.1	1.04655	21.182	0.269092	5.69989
CNP0230491.2	1.58339	14.8126	0.384735	5.69891
CNP0230491.3	1.58339	14.8126	0.384735	5.69891
CNP0215868.1	2.3805	24.6437	0.231072	5.69447
CNP0180983.1	1.71998	18.0126	0.316112	5.694
CNP0180983.2	1.71998	18.0126	0.316112	5.694
CNP0180983.3	1.71998	18.0126	0.316112	5.694
CNP0180983.4	1.71998	18.0126	0.316112	5.694
CNP0175428.1	0.35173	13.4722	0.422525	5.69235
CNP0079955.0	0.30744	18.8642	0.301699	5.69131
CNP0238975.1	1.84455	22.4639	0.253353	5.69131
CNP0295518.1	1.91452	13.3929	0.424851	5.69
CNP0111942.0	0.58534	20.2884	0.280438	5.68964
CNP0606242.1	0.48001	21.6421	0.262873	5.68911
CNP0332700.0	0.63498	17.9449	0.316696	5.68308
CNP0382538.1	1.12995	19.8332	0.286396	5.68014
CNP0382538.2	1.12995	19.8332	0.286396	5.68014
CNP0356172.1	1.71418	17.2779	0.328592	5.67738
CNP0605321.1	1.19271	19.0964	0.297269	5.67676
CNP0109260.1	0.77811	15.6611	0.362461	5.67656
CNP0355616.1	0.43739	14.2951	0.397043	5.67575
CNP0294095.1	1.35155	20.1478	0.281522	5.67207
CNP0294095.2	1.35155	20.1478	0.281522	5.67207
CNP0293849.1	1.17291	22.2505	0.254858	5.67071
CNP0391441.1	0.73427	20.878	0.271502	5.66841
CNP0141541.1	0.6824	21.6226	0.262091	5.66709
CNP0220956.1	1.65303	19.3891	0.292039	5.66239
CNP0517298.1	6.96079	22.6411	0.25	5.66028
CNP0150957.1	0.92988	18.7624	0.301643	5.65953
CNP0164850.0	0.48567	16.2876	0.347396	5.65823
CNP0353832.1	1.2051	19.9947	0.282959	5.65767
CNP0528342.1	0.94871	21.3122	0.265267	5.65343
CNP0594086.1	1.06721	15.9789	0.353592	5.64999
CNP0292945.1	0.59563	16.5302	0.341767	5.6495
CNP0173583.1	0.93149	20.2909	0.278272	5.64639
CNP0193814.1	0.99333	19.5998	0.28804	5.64554
CNP0133429.1	0.68008	21.2188	0.266051	5.64529
CNP0369325.2	1.15549	18.9822	0.297322	5.64384
CNP0326521.2	3.28521	31.9285	0.176732	5.64278
CNP0218251.1	0.65807	17.6269	0.320041	5.64134
CNP0494173.1	1.46174	24.3567	0.231544	5.63965
CNP0358705.1	1.05187	19.1569	0.29438	5.63941
CNP0547464.1	0.43445	21.2582	0.265173	5.6371
CNP0428046.1	1.27434	20.3056	0.277591	5.63667
CNP0362931.1	1.46929	21.6595	0.259983	5.6311
CNP0480753.0	0.85421	17.9942	0.312736	5.62743
CNP0464414.1	1.25683	19.4406	0.289383	5.62578
CNP0566876.1	0.9031	21.7403	0.258682	5.62383
CNP0077434.1	0.85329	20.2801	0.277295	5.62357
CNP0510692.1	2.07549	21.8232	0.257441	5.61818
CNP0027510.0	0.72806	17.7268	0.316859	5.61689
CNP0143694.3	0.99457	19.7143	0.284769	5.61403
CNP0161967.0	1.2826	17.908	0.313164	5.60815
CNP0111024.1	1.13552	21.6769	0.258603	5.60573
CNP0551056.1	0.43917	21.3081	0.262871	5.60128
CNP0551056.2	0.43917	21.3081	0.262871	5.60128
CNP0296280.0	0.67751	24.4941	0.228663	5.60091
CNP0112068.1	1.83415	19.1246	0.292789	5.59947
CNP0199249.1	1.08989	21.1494	0.26471	5.59846
CNP0335232.1	1.0686	19.4224	0.288113	5.59584
CNP0556119.1	1.16865	17.2239	0.324886	5.59581
CNP0190235.1	1.08022	15.5581	0.359546	5.59385
CNP0150026.1	0.81831	19.9211	0.280752	5.59287
CNP0302294.1	0.73656	21.1645	0.264233	5.59235
CNP0267649.0	0.19368	13.6842	0.408652	5.59209
CNP0257993.1	0.4934	21.4837	0.260275	5.59167
CNP0156968.0	1.43775	21.1458	0.264335	5.58957
CNP0588851.1	0.77661	17.5354	0.318659	5.58781
CNP0415755.1	1.64357	15.2823	0.365593	5.58709
CNP0551422.1	0.50645	13.351	0.418333	5.58519
CNP0283695.1	1.00044	19.1677	0.291257	5.58274
CNP0283695.2	1.00044	19.1677	0.291257	5.58274
CNP0283695.3	1.00044	19.1677	0.291257	5.58274
CNP0283695.4	1.00044	19.1677	0.291257	5.58274
CNP0018042.0	0.97482	15.0202	0.371481	5.57973
CNP0332392.1	1.62192	17.0641	0.326904	5.57834
CNP0332392.2	1.62192	17.0641	0.326904	5.57834
CNP0038569.0	0.72806	17.7268	0.314647	5.57768
CNP0324599.1	0.80833	19.5838	0.284769	5.57685
CNP0324599.2	0.80833	19.5838	0.284769	5.57685
CNP0252082.1	0.99591	16.7033	0.333773	5.5751
CNP0281762.0	0.77235	22.2259	0.250707	5.57219
CNP0210573.1	0.69323	21.8228	0.255307	5.57152
CNP0210573.2	0.69323	21.8228	0.255307	5.57152
CNP0237949.1	0.82623	19.0191	0.29285	5.56976
CNP0528742.1	1.5712	23.3556	0.238467	5.56954
CNP0528742.2	1.5712	23.3556	0.238467	5.56954
CNP0528742.3	1.5712	23.3556	0.238467	5.56954
CNP0528742.4	1.5712	23.3556	0.238467	5.56954
CNP0120831.1	1.73445	27.9959	0.198847	5.56692
CNP0136648.1	1.20248	18.4701	0.301399	5.56688
CNP0365177.1	1.02467	22.3015	0.249538	5.56506
CNP0365177.2	1.02467	22.3015	0.249538	5.56506
CNP0259168.1	0.99291	17.1	0.325436	5.56497
CNP0259168.2	0.99291	17.1	0.325436	5.56497
CNP0563180.1	0.89649	19.6034	0.283828	5.56399
CNP0085728.0	0.48051	16.4988	0.337192	5.56326
CNP0554684.1	1.03726	15.6712	0.354998	5.56323
CNP0044390.1	0.73986	18.9895	0.292935	5.5627
CNP0044390.2	0.73986	18.9895	0.292935	5.5627
CNP0536682.0	0.49543	15.599	0.356592	5.56249
CNP0577576.1	0.77546	21.7699	0.255499	5.56218
CNP0577576.2	0.77546	21.7699	0.255499	5.56218
CNP0577576.3	0.77546	21.7699	0.255499	5.56218
CNP0577576.4	0.77546	21.7699	0.255499	5.56218
CNP0359883.1	1.84889	18.5877	0.299076	5.55913
CNP0583687.1	2.58341	21.7675	0.255353	5.55838
CNP0583687.2	2.58341	21.7675	0.255353	5.55838
CNP0308112.1	2.41093	29.546	0.188087	5.55721
CNP0114816.1	1.48425	23.8048	0.23337	5.55534
CNP0114816.2	1.48425	23.8048	0.23337	5.55534
CNP0393423.1	1.10741	15.1686	0.366038	5.55227
CNP0393423.2	1.10741	15.1686	0.366038	5.55227
CNP0542962.1	1.86066	23.2108	0.239121	5.5502
CNP0542962.2	1.86066	23.2108	0.239121	5.5502
CNP0079423.1	1.20276	17.9018	0.309849	5.54685
CNP0104245.1	1.38633	16.2192	0.341839	5.54435
CNP0104245.2	1.38633	16.2192	0.341839	5.54435
CNP0198659.1	0.81759	18.1075	0.306136	5.54336
CNP0198659.2	0.81759	18.1075	0.306136	5.54336
CNP0370793.1	1.11119	15.2537	0.363313	5.54188
CNP0370793.2	1.11119	15.2537	0.363313	5.54188
CNP0305333.1	1.48312	15.7894	0.350951	5.5413
CNP0507339.1	0.9636	21.9712	0.252171	5.54049
CNP0129895.0	5.86788	36.5031	0.151768	5.54
CNP0598224.1	1.36898	24.471	0.226383	5.53982
CNP0232401.1	1.57134	16.0282	0.345627	5.53977
CNP0498253.1	0.97338	15.6317	0.354383	5.53961
CNP0498253.2	0.97338	15.6317	0.354383	5.53961
CNP0406109.1	1.35509	21.1957	0.261248	5.53734
CNP0090359.1	1.23443	22.5368	0.245678	5.5368
CNP0438198.1	1.84813	19.2432	0.287496	5.53235
CNP0438198.2	1.84813	19.2432	0.287496	5.53235
CNP0131855.1	1.13589	18.8855	0.292939	5.53229
CNP0131855.2	1.13589	18.8855	0.292939	5.53229
CNP0176745.1	0.67227	15.7171	0.351898	5.53082
CNP0375040.0	1.10263	19.0215	0.290719	5.5299
CNP0116091.1	0.72124	20.824	0.265551	5.52983
CNP0116091.2	0.72124	20.824	0.265551	5.52983
CNP0379924.0	0.65593	17.335	0.318995	5.52977
CNP0389525.1	1.28243	26.3128	0.210041	5.52677
CNP0474786.1	1.52624	13.0569	0.423011	5.52319
CNP0506829.1	1.27633	15.9007	0.347291	5.52217
CNP0506829.2	1.27633	15.9007	0.347291	5.52217
CNP0506829.5	1.27633	15.9007	0.347291	5.52217
CNP0353855.1	0.75581	25.2913	0.218341	5.52213
CNP0002382.0	1.38581	19.1963	0.287665	5.52212
CNP0395132.1	2.31156	25.1349	0.219588	5.51932
CNP0250618.1	1.72076	17.5114	0.31517	5.51908
CNP0072399.1	2.05124	22.2819	0.247447	5.51359
CNP0390148.1	1.46477	20.4276	0.269808	5.51153
CNP0390148.2	1.46477	20.4276	0.269808	5.51153
CNP0604012.1	0.66582	19.269	0.286002	5.51099
CNP0604012.2	0.66582	19.269	0.286002	5.51099
CNP0406671.0	0.65397	15.7771	0.349294	5.51084
CNP0422076.1	1.03381	20.304	0.271412	5.51075
CNP0209302.0	0.8551	20.803	0.264788	5.50838
CNP0176547.1	1.12601	19.034	0.28939	5.50825
CNP0176547.2	1.12601	19.034	0.28939	5.50825
CNP0518814.0	4.52429	28.8133	0.191166	5.5081
CNP0486403.0	0.49543	15.599	0.353001	5.50646
CNP0310169.1	1.20168	17.8967	0.307628	5.50553
CNP0310169.3	1.20168	17.8967	0.307628	5.50553
CNP0306683.1	2.5151	25.2051	0.218429	5.50552
CNP0306683.2	2.5151	25.2051	0.218429	5.50552
CNP0256170.0	0.7056	17.3726	0.316859	5.50465
CNP0435132.1	0.68006	17.9573	0.306521	5.50428
CNP0435132.2	0.68006	17.9573	0.306521	5.50428
CNP0274210.1	0.81986	21.692	0.253723	5.50374
CNP0591997.1	0.5632	22.0813	0.249203	5.50274
CNP0271680.1	0.9366	16.888	0.325778	5.50174
CNP0271680.3	0.9366	16.888	0.325778	5.50174
CNP0257283.1	1.03612	21.1416	0.260229	5.50166
CNP0375725.1	0.87243	16.9763	0.324072	5.50154
CNP0259080.1	0.54827	19.5314	0.281663	5.50128
CNP0259080.2	0.54827	19.5314	0.281663	5.50128
CNP0346528.1	0.74002	21.8135	0.252196	5.50128
CNP0147686.1	1.13204	19.8307	0.277356	5.50015
CNP0147686.2	1.13204	19.8307	0.277356	5.50015
CNP0239522.1	0.85373	18.3421	0.299827	5.49944
CNP0243687.1	0.51189	17.6531	0.311338	5.49608
CNP0367578.1	0.72686	18.935	0.290177	5.49449
CNP0435304.1	0.77139	24.1634	0.227376	5.49416
CNP0471658.1	1.10479	16.7797	0.327221	5.49068
CNP0401964.1	2.25516	20.248	0.271016	5.48754
CNP0521969.0	0.58803	21.7489	0.252178	5.48458
CNP0162642.0	0.90604	17.5967	0.311504	5.48144
CNP0297457.1	2.44264	27.6541	0.198204	5.48113
CNP0064402.0	1.11685	21.8952	0.250315	5.48071
CNP0395022.1	1.64033	21.8331	0.250982	5.47973
CNP0515922.0	0.46282	15.9544	0.343436	5.47932
CNP0257420.0	0.73987	19.3452	0.283108	5.47678
CNP0235106.1	1.06538	23.3298	0.234727	5.47612
CNP0013063.1	0.97825	19.4303	0.281691	5.47334
CNP0253920.0	2.13431	16.3286	0.335186	5.47314
CNP0191350.0	0.87005	18.4698	0.296206	5.47086
CNP0301393.1	1.85518	21.8404	0.250427	5.46942
CNP0301393.2	1.85518	21.8404	0.250427	5.46942
CNP0524178.0	0.0751	13.5669	0.402963	5.46694
CNP0027282.0	0.7056	17.3726	0.314647	5.46622
CNP0276201.1	2.12029	30.1975	0.180987	5.46536
CNP0040952.0	0.46012	21.9141	0.249391	5.46518
CNP0278765.1	0.77009	16.896	0.323262	5.46184
CNP0105241.0	0.45833	20.9143	0.261103	5.46078
CNP0603508.1	1.52244	22.9565	0.237865	5.46056
CNP0483721.0	0.63359	13.5875	0.401825	5.45981
CNP0203559.1	1.67967	22.0068	0.248083	5.45952
CNP0188295.1	0.56936	19.8937	0.274243	5.45572
CNP0188295.2	0.56936	19.8937	0.274243	5.45572
CNP0188295.3	0.56936	19.8937	0.274243	5.45572
CNP0268640.1	1.1229	23.7728	0.229471	5.45516
CNP0599637.1	1.36818	19.3683	0.281633	5.45473
CNP0205309.1	1.96665	19.2084	0.283892	5.45311
CNP0348986.1	1.46209	15.3851	0.354417	5.45273
CNP0260543.1	0.02328	21.1982	0.25707	5.44941
CNP0157492.1	1.52561	16.9212	0.322039	5.44928
CNP0378903.1	1.04374	17.9167	0.30409	5.44828
CNP0378903.2	1.04374	17.9167	0.30409	5.44828
CNP0127583.1	1.08782	19.8767	0.274095	5.4481
CNP0127583.2	1.08782	19.8767	0.274095	5.4481
CNP0127583.3	1.08782	19.8767	0.274095	5.4481
CNP0320840.1	1.17093	17.3256	0.314428	5.44766
CNP0088181.1	0.76389	18.0497	0.301778	5.447
CNP0580302.1	2.47958	27.6514	0.196962	5.44625
CNP0580302.2	2.47958	27.6514	0.196962	5.44625
CNP0122905.1	1.32542	23.0226	0.23648	5.4444
CNP0329903.0	0.64286	17.2657	0.315023	5.4391
CNP0532423.1	0.73878	13.3858	0.406136	5.43645
CNP0455946.0	1.19277	18.7901	0.28919	5.4339
CNP0595030.1	0.40292	17.4537	0.311317	5.43361
CNP0595030.2	0.40292	17.4537	0.311317	5.43361
CNP0302361.1	1.67587	31.478	0.172564	5.43197
CNP0302361.2	1.67587	31.478	0.172564	5.43197
CNP0302361.3	1.67587	31.478	0.172564	5.43197
CNP0302361.4	1.67587	31.478	0.172564	5.43197
CNP0238859.1	1.18454	21.5019	0.252624	5.4319
CNP0127670.1	0.83018	21.6424	0.250933	5.43079
CNP0192155.1	1.18712	21.8765	0.248227	5.43033
CNP0192155.2	1.18712	21.8765	0.248227	5.43033
CNP0433897.1	1.45518	15.2607	0.35579	5.4296
CNP0498699.1	1.2579	15.5242	0.349742	5.42944
CNP0498699.2	1.2579	15.5242	0.349742	5.42944
CNP0498699.3	1.2579	15.5242	0.349742	5.42944
CNP0583544.1	0.48883	20.515	0.264652	5.42934
CNP0078711.1	1.17335	18.0976	0.299985	5.42901
CNP0233752.1	1.81814	13.1818	0.411726	5.4273
CNP0562836.1	1.67181	11.7949	0.459939	5.42492
CNP0300784.1	0.79594	15.6802	0.345923	5.42414
CNP0506858.0	0.47673	19.4072	0.279377	5.42191
CNP0376465.1	0.96838	18.1425	0.298809	5.42114
CNP0201063.1	1.22418	18.0577	0.300041	5.41803
CNP0482885.1	1.22418	18.0577	0.300041	5.41803
CNP0554374.1	1.22418	18.0577	0.300041	5.41803
CNP0218962.1	1.03191	16.9167	0.32004	5.41403
CNP0218962.2	1.03191	16.9167	0.32004	5.41403
CNP0425088.1	1.08265	18.1792	0.297704	5.41203
CNP0079750.1	1.53138	18.0434	0.299878	5.41083
CNP0357986.1	1.32432	20.6564	0.261921	5.41034
CNP0400674.1	0.954	16.4352	0.329179	5.41012
CNP0592911.1	1.65802	12.0095	0.450457	5.40975
CNP0289267.1	0.50055	20.0011	0.270394	5.40817
CNP0289267.2	0.50055	20.0011	0.270394	5.40817
CNP0298820.1	1.11312	15.7024	0.344407	5.40803
CNP0423850.1	2.60897	25.9951	0.208032	5.40781
CNP0524681.1	1.58525	21.9728	0.245954	5.40428
CNP0079921.1	0.78377	12.592	0.429183	5.40426
CNP0079921.2	0.78377	12.592	0.429183	5.40426
CNP0079921.3	0.78377	12.592	0.429183	5.40426
CNP0253343.1	0.54175	17.7807	0.303926	5.40404
CNP0432822.1	1.53758	16.1622	0.334331	5.40351
CNP0549588.0	0.72771	18.6814	0.289102	5.40081
CNP0490296.1	0.92314	14.8877	0.362688	5.39957
CNP0490296.2	0.92314	14.8877	0.362688	5.39957
CNP0490296.3	0.92314	14.8877	0.362688	5.39957
CNP0486066.0	0.58553	12.6446	0.42702	5.3995
CNP0435268.1	1.11947	18.6425	0.289274	5.39281
CNP0327586.1	1.29818	21.1492	0.254852	5.3899
CNP0379854.1	1.3142	15.6598	0.344093	5.38843
CNP0339570.1	1.97622	20.9826	0.256722	5.38668
CNP0239658.1	0.68111	21.0538	0.255778	5.3851
CNP0239658.2	0.68111	21.0538	0.255778	5.3851
CNP0522027.1	0.8751	17.7663	0.30298	5.38284
CNP0522027.2	0.8751	17.7663	0.30298	5.38284
CNP0522027.3	0.8751	17.7663	0.30298	5.38284
CNP0522027.4	0.8751	17.7663	0.30298	5.38284
CNP0522027.5	0.8751	17.7663	0.30298	5.38284
CNP0316622.1	1.05245	17.6417	0.305106	5.3826
CNP0094411.3	1.53604	17.5918	0.305938	5.382
CNP0328132.1	1.34019	20.2373	0.265887	5.38084
CNP0328132.2	1.34019	20.2373	0.265887	5.38084
CNP0328132.3	1.34019	20.2373	0.265887	5.38084
CNP0300023.0	1.16695	24.074	0.223422	5.37867
CNP0292361.1	1.24403	19.4089	0.277048	5.3772
CNP0274288.1	1.01	18.6377	0.28817	5.37081
CNP0274288.2	1.01	18.6377	0.28817	5.37081
CNP0274288.3	1.01	18.6377	0.28817	5.37081
CNP0311394.1	1.42263	16.6062	0.323222	5.36749
CNP0311394.2	1.42263	16.6062	0.323222	5.36749
CNP0311394.3	1.42263	16.6062	0.323222	5.36749
CNP0311394.4	1.42263	16.6062	0.323222	5.36749
CNP0358741.1	1.36893	15.6214	0.343492	5.36585
CNP0434310.1	0.87838	18.191	0.294775	5.36224
CNP0470921.1	0.90705	18.7982	0.285194	5.36115
CNP0502623.1	0.96669	19.0558	0.281259	5.35961
CNP0192190.1	1.52702	20.7369	0.258394	5.35829
CNP0192190.2	1.52702	20.7369	0.258394	5.35829
CNP0431054.1	1.25794	17.7666	0.301345	5.35387
CNP0523376.0	0.54157	17.9464	0.298227	5.3521
CNP0385667.1	1.34501	21.4577	0.249398	5.3515
CNP0385667.2	1.34501	21.4577	0.249398	5.3515
CNP0385667.3	1.34501	21.4577	0.249398	5.3515
CNP0532011.0	0.4662	14.351	0.372756	5.34943
CNP0071679.1	1.22598	18.8381	0.28391	5.34832
CNP0502246.1	1.26944	17.2502	0.309944	5.34658
CNP0533415.1	0.5878	21.3432	0.250309	5.34239
CNP0245938.1	1.07415	26.2248	0.203683	5.34155
CNP0382077.0	0.89599	20.9715	0.254674	5.34088
CNP0255555.1	1.31374	20.3725	0.262115	5.33993
CNP0255555.2	1.31374	20.3725	0.262115	5.33993
CNP0255555.3	1.31374	20.3725	0.262115	5.33993
CNP0319476.0	0.28369	15.2206	0.350835	5.33992
CNP0105449.1	1.01089	21.5111	0.248225	5.33959
CNP0572668.1	1.02811	18.0802	0.295172	5.33678
CNP0572668.2	1.02811	18.0802	0.295172	5.33678
CNP0182347.1	0.2503	11.6706	0.457273	5.33666
CNP0078716.1	1.02148	19.2572	0.277002	5.33429
CNP0078716.2	1.02148	19.2572	0.277002	5.33429
CNP0404991.1	0.48376	19.7288	0.270325	5.33319
CNP0545055.1	1.56021	17.9513	0.29708	5.33296
CNP0335797.0	0.98225	21.7382	0.245317	5.33274
CNP0336546.1	1.04706	17.4708	0.305176	5.33168
CNP0216445.1	0.56731	17.851	0.298569	5.32975
CNP0368780.0	0.85187	16.7287	0.318558	5.32906
CNP0512643.0	0.47056	13.5632	0.392904	5.32905
CNP0499957.1	1.11397	18.8587	0.282506	5.32771
CNP0281507.1	1.27096	17.8462	0.29832	5.32386
CNP0383299.1	0.71086	18.9238	0.281089	5.31927
CNP0336000.1	2.04248	16.683	0.318748	5.31768
CNP0432600.1	1.65732	20.74	0.256386	5.31744
CNP0432600.2	1.65732	20.74	0.256386	5.31744
CNP0076955.1	2.54467	26.1483	0.203296	5.31586
CNP0275703.1	1.43913	28.1822	0.188571	5.31434
CNP0275703.2	1.43913	28.1822	0.188571	5.31434
CNP0144102.1	1.00568	15.5613	0.34148	5.31387
CNP0184214.1	0.7871	18.665	0.284686	5.31366
CNP0151925.1	1.16518	19.8377	0.267744	5.31142
CNP0245651.1	1.18235	20.7764	0.255646	5.31139
CNP0248756.1	2.10493	26.7762	0.198359	5.31128
CNP0248756.2	2.10493	26.7762	0.198359	5.31128
CNP0108346.1	1.27689	18.011	0.294887	5.31122
CNP0273471.1	1.80103	11.5596	0.459227	5.30849
CNP0273471.2	1.80103	11.5596	0.459227	5.30849
CNP0273471.3	1.80103	11.5596	0.459227	5.30849
CNP0300702.1	0.88153	17.4216	0.304681	5.30805
CNP0157794.0	0.78853	20.5607	0.258054	5.30579
CNP0271048.1	0.6745	20.7425	0.255778	5.30547
CNP0271048.2	0.6745	20.7425	0.255778	5.30547
CNP0254213.1	1.12165	18.6948	0.283757	5.30477
CNP0600339.1	2.35725	25.8293	0.20536	5.30431
CNP0591866.1	0.81956	20.8333	0.25459	5.30394
CNP0591866.2	0.81956	20.8333	0.25459	5.30394
CNP0257642.1	0.77363	19.9456	0.26592	5.30394
CNP0454822.1	2.62152	24.9489	0.212549	5.30286
CNP0240574.1	0.75061	25.4637	0.208174	5.30089
CNP0244651.1	0.84847	17.7017	0.299412	5.30009
CNP0480729.1	2.06585	20.0428	0.264434	5.3
CNP0571358.1	1.45871	15.2289	0.348	5.29966
CNP0571358.2	1.45871	15.2289	0.348	5.29966
CNP0571358.3	1.45871	15.2289	0.348	5.29966
CNP0281123.1	1.00779	19.9908	0.26507	5.29896
CNP0281123.2	1.00779	19.9908	0.26507	5.29896
CNP0281123.3	1.00779	19.9908	0.26507	5.29896
CNP0225983.1	2.68301	20.9494	0.25281	5.29621
CNP0225983.2	2.68301	20.9494	0.25281	5.29621
CNP0225983.4	2.68301	20.9494	0.25281	5.29621
CNP0297564.1	1.05991	17.7472	0.298409	5.29592
CNP0297564.2	1.05991	17.7472	0.298409	5.29592
CNP0073354.1	1.33696	17.6182	0.300517	5.29457
CNP0356701.1	0.90109	17.2691	0.306475	5.29256
CNP0348087.1	0.96419	17.2973	0.305963	5.29234
CNP0552566.1	1.60152	12.6343	0.418774	5.29092
CNP0552566.2	1.60152	12.6343	0.418774	5.29092
CNP0552566.3	1.60152	12.6343	0.418774	5.29092
CNP0500400.2	2.34296	25.2369	0.209627	5.29033
CNP0380621.1	0.58656	20.4809	0.258301	5.29023
CNP0599983.0	0.39959	15.2578	0.346628	5.28878
CNP0467724.1	2.07921	16.1289	0.327599	5.2838
CNP0126839.1	0.98005	17.7361	0.297845	5.28263
CNP0401930.0	0.98735	20.0331	0.263653	5.28177
CNP0390635.1	1.17045	30.6424	0.172349	5.28118
CNP0368157.0	0.79425	20.5767	0.256625	5.2805
CNP0162992.1	0.73607	19.0503	0.277118	5.27917
CNP0104545.1	0.83003	18.8369	0.280253	5.27911
CNP0467986.1	1.32155	12.6334	0.417765	5.27778
CNP0549541.1	1.33281	16.9388	0.3115	5.27644
CNP0547816.1	2.39296	21.2032	0.248753	5.27436
CNP0161244.1	1.0222	18.9751	0.277959	5.27429
CNP0161244.2	1.0222	18.9751	0.277959	5.27429
CNP0161244.3	1.0222	18.9751	0.277959	5.27429
CNP0239558.1	1.18304	17.4669	0.301932	5.27381
CNP0557873.1	1.18304	17.4669	0.301932	5.27381
CNP0239558.2	1.18304	17.4669	0.301932	5.27381
CNP0523159.1	0.42197	19.5645	0.269517	5.27295
CNP0523159.2	0.42197	19.5645	0.269517	5.27295
CNP0523159.3	0.42197	19.5645	0.269517	5.27295
CNP0523159.4	0.42197	19.5645	0.269517	5.27295
CNP0150398.1	1.81755	22.1116	0.238435	5.27219
CNP0519383.1	0.45874	19.4911	0.270475	5.27185
CNP0256619.1	1.50954	19.8088	0.266063	5.2704
CNP0141998.1	0.98177	25.1663	0.209317	5.26772
CNP0030568.0	0.7625	17.157	0.306977	5.26682
CNP0303023.1	0.44969	20.3057	0.259369	5.26667
CNP0173877.1	0.5569	19.5548	0.269266	5.26544
CNP0173877.2	0.5569	19.5548	0.269266	5.26544
CNP0173877.3	0.5569	19.5548	0.269266	5.26544
CNP0173877.4	0.5569	19.5548	0.269266	5.26544
CNP0173877.5	0.5569	19.5548	0.269266	5.26544
CNP0173877.6	0.5569	19.5548	0.269266	5.26544
CNP0293234.1	0.5569	19.5548	0.269266	5.26544
CNP0173877.7	0.5569	19.5548	0.269266	5.26544
CNP0173877.8	0.5569	19.5548	0.269266	5.26544
CNP0173877.9	0.5569	19.5548	0.269266	5.26544
CNP0173877.10	0.5569	19.5548	0.269266	5.26544
CNP0293234.2	0.5569	19.5548	0.269266	5.26544
CNP0173877.12	0.5569	19.5548	0.269266	5.26544
CNP0173877.14	0.5569	19.5548	0.269266	5.26544
CNP0173877.15	0.5569	19.5548	0.269266	5.26544
CNP0173877.16	0.5569	19.5548	0.269266	5.26544
CNP0173877.17	0.5569	19.5548	0.269266	5.26544
CNP0106095.1	1.47724	16.6881	0.315401	5.26346
CNP0106095.2	1.47724	16.6881	0.315401	5.26346
CNP0138109.0	1.02811	23.3002	0.225887	5.26322
CNP0277837.1	0.74345	19.7545	0.266398	5.26256
CNP0591180.1	1.00282	19.7213	0.266711	5.25988
CNP0595901.1	0.97181	25.1326	0.209276	5.25964
CNP0166973.1	0.96326	17.207	0.305648	5.25928
CNP0383023.1	0.74583	19.7801	0.265721	5.25597
CNP0203058.1	1.13147	19.3435	0.271619	5.25404
CNP0196614.1	1.42192	24.2578	0.216573	5.25357
CNP0579477.0	0.96005	17.4396	0.301203	5.25286
CNP0379850.1	0.49287	19.3413	0.271556	5.25224
CNP0428099.1	1.7262	18.8522	0.278584	5.25192
CNP0588873.0	0.81614	20.528	0.255816	5.25139
CNP0517715.1	0.81617	15.6478	0.335592	5.25128
CNP0510860.1	1.00314	19.1945	0.273527	5.25022
CNP0389911.1	0.55074	17.6957	0.296688	5.25009
CNP0149657.2	0.96081	18.0698	0.29054	5.25001
CNP0149657.3	0.96081	18.0698	0.29054	5.25001
CNP0117972.1	1.17763	18.5924	0.282372	5.24997
CNP0117972.2	1.17763	18.5924	0.282372	5.24997
CNP0117972.3	1.17763	18.5924	0.282372	5.24997
CNP0117972.4	1.17763	18.5924	0.282372	5.24997
CNP0117972.5	1.17763	18.5924	0.282372	5.24997
CNP0117972.6	1.17763	18.5924	0.282372	5.24997
CNP0117972.7	1.17763	18.5924	0.282372	5.24997
CNP0117972.8	1.17763	18.5924	0.282372	5.24997
CNP0495409.1	0.66653	11.1199	0.472001	5.24861
CNP0495409.2	0.66653	11.1199	0.472001	5.24861
CNP0495409.3	0.66653	11.1199	0.472001	5.24861
CNP0264490.1	0.95344	19.2637	0.272441	5.2482
CNP0353579.1	0.61894	16.8827	0.310754	5.24636
CNP0565923.1	0.42197	19.5645	0.26808	5.24485
CNP0565923.2	0.42197	19.5645	0.26808	5.24485
CNP0565923.3	0.42197	19.5645	0.26808	5.24485
CNP0565923.4	0.42197	19.5645	0.26808	5.24485
CNP0080895.0	0.61799	19.9413	0.262905	5.24268
CNP0371493.0	1.11797	22.5439	0.232392	5.23903
CNP0115802.1	1.46607	18.5863	0.281742	5.23654
CNP0115802.2	1.46607	18.5863	0.281742	5.23654
CNP0115802.3	1.46607	18.5863	0.281742	5.23654
CNP0401350.1	1.28397	18.292	0.286205	5.23525
CNP0170543.0	0.58484	21.3258	0.245488	5.23523
CNP0243757.1	0.90674	19.8646	0.263462	5.23355
CNP0243757.2	0.90674	19.8646	0.263462	5.23355
CNP0105881.1	1.64161	21.5305	0.242997	5.23184
CNP0580091.0	1.30886	21.7096	0.240902	5.22988
CNP0538501.1	0.91549	16.7996	0.311131	5.22689
CNP0538501.2	0.91549	16.7996	0.311131	5.22689
CNP0274460.1	1.29327	20.9105	0.249914	5.22581
CNP0253064.1	0.98992	18.3968	0.283954	5.22386
CNP0581372.1	1.42369	12.8808	0.405299	5.22057
CNP0439185.1	0.95212	16.7286	0.312019	5.21965
CNP0560956.1	1.32154	20.8181	0.250699	5.21907
CNP0560956.2	1.32154	20.8181	0.250699	5.21907
CNP0560956.3	1.32154	20.8181	0.250699	5.21907
CNP0560956.4	1.32154	20.8181	0.250699	5.21907
CNP0086596.1	0.98865	17.1674	0.303993	5.21876
CNP0324501.0	0.81566	17.6927	0.294889	5.21738
CNP0134772.1	1.05177	20.8702	0.249979	5.21711
CNP0317437.1	1.05465	20.7587	0.251258	5.21581
CNP0317437.2	1.05465	20.7587	0.251258	5.21581
CNP0317437.3	1.05465	20.7587	0.251258	5.21581
CNP0330812.1	1.23708	18.0295	0.289231	5.21469
CNP0121386.1	0.53732	20.8272	0.250332	5.21373
CNP0403400.1	1.15996	17.7357	0.293818	5.21108
CNP0403400.2	1.15996	17.7357	0.293818	5.21108
CNP0506671.1	0.94212	17.4745	0.298109	5.20929
CNP0123646.0	0.61336	20.7511	0.250988	5.20828
CNP0574564.1	1.62528	19.796	0.263068	5.20768
CNP0574564.2	1.62528	19.796	0.263068	5.20768
CNP0189700.1	0.77916	16.9895	0.306511	5.20747
CNP0189700.2	0.77916	16.9895	0.306511	5.20747
CNP0115446.1	0.80272	19.5905	0.265772	5.2066
CNP0434111.0	0.76343	16.5802	0.313992	5.20605
CNP0138763.0	0.58261	17.3687	0.299692	5.20527
CNP0448084.0	0.4212	22.5125	0.231214	5.20522
CNP0402155.0	1.26538	16.0052	0.325126	5.20371
CNP0440563.0	0.83387	20.8977	0.24894	5.20227
CNP0255316.1	1.07851	22.75	0.228653	5.20185
CNP0255316.2	1.07851	22.75	0.228653	5.20185
CNP0437627.0	0.6913	15.7604	0.330042	5.20159
CNP0208224.1	0.87964	19.3518	0.268755	5.2009
CNP0208224.3	0.87964	19.3518	0.268755	5.2009
CNP0209221.0	0.80522	17.7587	0.292852	5.20065
CNP0221920.1	1.05451	18.4919	0.281232	5.20053
CNP0144505.0	0.47199	18.6216	0.279242	5.19994
CNP0039862.0	0.42392	18.7893	0.276633	5.19774
CNP0578400.0	0.46376	17.8958	0.290395	5.19684
CNP0189216.1	0.66098	20.596	0.25193	5.18875
CNP0438964.0	1.29591	15.2955	0.339232	5.18873
CNP0588372.1	1.19924	16.4602	0.315144	5.18734
CNP0289011.1	1.68484	16.9431	0.306115	5.18653
CNP0598402.1	1.05478	22.5203	0.230253	5.18538
CNP0181869.1	0.64681	17.4126	0.297735	5.18435
CNP0181869.2	0.64681	17.4126	0.297735	5.18435
CNP0181869.3	0.64681	17.4126	0.297735	5.18435
CNP0181869.4	0.64681	17.4126	0.297735	5.18435
CNP0324836.0	0.70625	18.773	0.276141	5.184
CNP0550185.1	1.69329	17.0111	0.304672	5.1828
CNP0553008.0	0.69551	24.863	0.208282	5.17852
CNP0350782.1	0.93921	17.0552	0.303501	5.17627
CNP0194968.1	0.92245	14.8725	0.347983	5.17538
CNP0194968.2	0.92245	14.8725	0.347983	5.17538
CNP0194968.3	0.92245	14.8725	0.347983	5.17538
CNP0194968.4	0.92245	14.8725	0.347983	5.17538
CNP0350565.1	0.6305	19.8114	0.261166	5.17407
CNP0593119.1	0.94669	17.6093	0.293762	5.17293
CNP0000014.1	0.97825	19.4303	0.266226	5.17283
CNP0304323.3	0.85364	15.6122	0.331256	5.17164
CNP0238409.1	2.0751	18.7048	0.276413	5.17025
CNP0238409.2	2.0751	18.7048	0.276413	5.17025
CNP0238409.3	2.0751	18.7048	0.276413	5.17025
CNP0238409.4	2.0751	18.7048	0.276413	5.17025
CNP0238409.5	2.0751	18.7048	0.276413	5.17025
CNP0361476.1	0.55373	14.4167	0.358624	5.17016
CNP0591101.1	0.53111	13.3214	0.388073	5.16967
CNP0362578.1	1.07486	16.2778	0.317422	5.16695
CNP0362578.2	1.07486	16.2778	0.317422	5.16695
CNP0222657.1	0.4815	12.5662	0.411128	5.16631
CNP0222657.2	0.4815	12.5662	0.411128	5.16631
CNP0102517.1	0.54998	13.5186	0.382139	5.16597
CNP0102517.2	0.54998	13.5186	0.382139	5.16597
CNP0507909.0	0.29744	13.0653	0.395296	5.16465
CNP0160736.1	1.26481	17.398	0.296837	5.16435
CNP0054642.1	1.13652	20.4394	0.252624	5.16349
CNP0413407.1	1.27274	23.1219	0.22331	5.16335
CNP0293223.1	1.15459	16.1876	0.318852	5.16146
CNP0272136.1	1.80336	11.4915	0.448944	5.15906
CNP0379525.0	0.67333	16.6492	0.309754	5.15716
CNP0161371.1	0.986	17.7101	0.291119	5.15574
CNP0482563.1	1.06799	13.4956	0.381856	5.15338
CNP0388251.1	0.93397	16.2258	0.317597	5.15325
CNP0388251.2	0.93397	16.2258	0.317597	5.15325
CNP0079540.1	0.97411	14.9658	0.344302	5.15278
CNP0114322.1	1.08154	19.8718	0.259227	5.15129
CNP0435846.0	0.89433	17.4	0.296015	5.15065
CNP0539710.1	0.84171	17.9251	0.287326	5.15034
CNP0158157.0	1.0131	17.1473	0.300243	5.14837
CNP0447386.1	1.42479	18.2708	0.281742	5.14764
CNP0253410.1	1.18931	18.9184	0.271823	5.14246
CNP0253410.2	1.18931	18.9184	0.271823	5.14246
CNP0581712.1	0.86854	20.0478	0.256473	5.14172
CNP0577462.1	1.15684	12.1871	0.42188	5.14147
CNP0497124.0	0.52482	20.9311	0.245519	5.139
CNP0374385.1	0.63149	16.0393	0.320393	5.13888
CNP0245522.1	0.94222	18.1967	0.28239	5.13858
CNP0562484.1	0.42591	19.6199	0.261844	5.13734
CNP0562484.2	0.42591	19.6199	0.261844	5.13734
CNP0215643.1	0.69533	15.1487	0.339112	5.13713
CNP0114097.1	0.99939	24.6975	0.207956	5.13601
CNP0549716.1	0.79558	19.7887	0.259514	5.13543
CNP0094215.1	0.84163	13.6383	0.376447	5.13408
CNP0341465.1	0.68474	18.2621	0.281	5.13165
CNP0210817.1	0.85232	23.9468	0.214275	5.13121
CNP0145143.1	1.56998	16.2586	0.315415	5.12819
CNP0145143.2	1.56998	16.2586	0.315415	5.12819
CNP0217288.1	1.03172	16.3198	0.314153	5.12691
CNP0217288.2	1.03172	16.3198	0.314153	5.12691
CNP0217288.3	1.03172	16.3198	0.314153	5.12691
CNP0217288.4	1.03172	16.3198	0.314153	5.12691
CNP0434049.1	0.82539	20.0308	0.255932	5.12653
CNP0327758.1	0.96299	16.5853	0.309075	5.1261
CNP0310169.2	1.11788	16.6607	0.307628	5.12529
CNP0328896.1	1.24502	13.2079	0.388034	5.12509
CNP0188244.1	1.04758	16.4922	0.310628	5.12294
CNP0396566.1	1.50858	30.4094	0.168448	5.12241
CNP0426836.1	1.40917	20.4465	0.250467	5.12117
CNP0532145.1	1.0122	20.2907	0.252376	5.12088
CNP0532145.2	1.0122	20.2907	0.252376	5.12088
CNP0532145.3	1.0122	20.2907	0.252376	5.12088
CNP0423441.0	0.84632	16.4352	0.311504	5.11963
CNP0537199.1	0.6202	16.7892	0.304916	5.11928
CNP0537199.2	0.6202	16.7892	0.304916	5.11928
CNP0537199.3	0.6202	16.7892	0.304916	5.11928
CNP0586205.1	1.38162	17.0137	0.300857	5.11871
CNP0516932.1	1.23619	14.7292	0.347392	5.11681
CNP0131853.1	1.14912	18.5433	0.275784	5.11394
CNP0099868.0	0.77883	16.9063	0.302476	5.11375
CNP0274336.0	0.23734	16.9544	0.301616	5.11371
CNP0101099.1	2.29751	21.6769	0.235799	5.11137
CNP0479063.2	1.80225	16.7938	0.304353	5.11124
CNP0390206.1	1.44676	20.3578	0.250999	5.1098
CNP0571302.1	0.41213	19.2677	0.265199	5.10979
CNP0233853.1	1.24341	21.237	0.240581	5.10922
CNP0250741.0	1.21639	17.748	0.287492	5.1024
CNP0107644.1	1.97023	14.2962	0.356836	5.1014
CNP0243356.7	1.08041	15.9211	0.320403	5.10117
CNP0243356.8	1.08041	15.9211	0.320403	5.10117
CNP0407065.0	0.55696	15.5123	0.328549	5.09657
CNP0203963.1	0.93985	18.6251	0.273508	5.09412
CNP0203963.2	0.93985	18.6251	0.273508	5.09412
CNP0565503.0	0.1546	19.2478	0.264546	5.09194
CNP0267981.1	1.70412	20.0294	0.25415	5.09047
CNP0063495.1	0.89438	19.2943	0.263715	5.08818
CNP0085102.1	1.44628	17.9456	0.283514	5.08781
CNP0270271.1	0.58529	19.8587	0.256124	5.08628
CNP0270271.2	0.58529	19.8587	0.256124	5.08628
CNP0239602.1	0.84676	14.6452	0.347225	5.08517
CNP0528420.1	0.89045	18.7229	0.271448	5.08231
CNP0528420.2	0.89045	18.7229	0.271448	5.08231
CNP0528420.3	0.89045	18.7229	0.271448	5.08231
CNP0528420.4	0.89045	18.7229	0.271448	5.08231
CNP0283224.4	0.82046	19.3948	0.262032	5.08208
CNP0366261.1	1.14394	20.2195	0.251253	5.08021
CNP0366261.2	1.14394	20.2195	0.251253	5.08021
CNP0366261.3	1.14394	20.2195	0.251253	5.08021
CNP0366261.4	1.14394	20.2195	0.251253	5.08021
CNP0595818.0	0.44085	19.273	0.263539	5.07919
CNP0548498.0	1.05084	17.0581	0.297713	5.07842
CNP0314542.1	0.79954	20.1858	0.251535	5.07744
CNP0049174.0	0.80617	17.1334	0.296206	5.07501
CNP0202391.1	0.54675	19.0828	0.265732	5.07092
CNP0153500.1	1.9313	30.4308	0.166618	5.07031
CNP0290886.3	1.06763	16.391	0.309278	5.06938
CNP0376512.1	1.26372	20.0882	0.252343	5.06912
CNP0376512.2	1.26372	20.0882	0.252343	5.06912
CNP0071951.1	0.42645	19.7946	0.256071	5.06884
CNP0116653.0	1.10022	17.3307	0.292436	5.06811
CNP0108058.1	1.32903	20.6699	0.245068	5.06552
CNP0108058.2	1.32903	20.6699	0.245068	5.06552
CNP0337353.1	0.7697	18.5038	0.273619	5.063
CNP0601214.1	0.79024	20.1455	0.251317	5.06291
CNP0187811.0	0.47968	17.5945	0.287724	5.06237
CNP0249232.1	1.01729	17.7488	0.285175	5.06152
CNP0249232.2	1.01729	17.7488	0.285175	5.06152
CNP0269860.1	1.2434	21.7355	0.232829	5.06065
CNP0351859.0	1.07244	23.5897	0.214527	5.06063
CNP0080175.1	2.42432	24.7613	0.204344	5.05982
CNP0477072.1	0.8268	13.1942	0.383472	5.05959
CNP0586260.1	0.61039	13.422	0.376816	5.05761
CNP0441475.0	1.26481	12.3059	0.410953	5.05714
CNP0375478.0	0.88009	15.6452	0.323238	5.05714
CNP0386832.1	0.74345	19.7545	0.255962	5.0564
CNP0331616.1	0.90957	18.5817	0.272116	5.05639
CNP0331616.2	0.90957	18.5817	0.272116	5.05639
CNP0480989.0	0.5883	16.2505	0.3111	5.05553
CNP0557811.1	0.96939	24.1625	0.20921	5.05506
CNP0432995.0	2.75982	20.8905	0.241959	5.05463
CNP0018559.1	1.00192	16.6416	0.303695	5.05398
CNP0278001.1	0.38344	19.0083	0.265787	5.05215
CNP0278001.2	0.38344	19.0083	0.265787	5.05215
CNP0336910.1	1.27339	13.7671	0.366922	5.05144
CNP0603269.1	0.374	14.8878	0.339249	5.05067
CNP0211904.0	0.86222	17.6442	0.286242	5.05052
CNP0112285.1	1.51444	21.0493	0.23988	5.0493
CNP0081503.1	1.80215	22.808	0.221331	5.0481
CNP0199266.1	1.00025	19.4718	0.259234	5.04774
CNP0199266.2	1.00025	19.4718	0.259234	5.04774
CNP0199266.3	1.00025	19.4718	0.259234	5.04774
CNP0199266.4	1.00025	19.4718	0.259234	5.04774
CNP0199266.5	1.00025	19.4718	0.259234	5.04774
CNP0116376.1	1.65314	23.954	0.210695	5.04697
CNP0116376.2	1.65314	23.954	0.210695	5.04697
CNP0332456.1	1.39102	29.8809	0.168886	5.04646
CNP0443887.0	0.75429	19.6049	0.25738	5.04591
CNP0599867.1	1.43194	23.1081	0.218319	5.04495
CNP0599867.2	1.43194	23.1081	0.218319	5.04495
CNP0193414.2	1.11056	18.7975	0.268241	5.04225
CNP0193414.4	1.11056	18.7975	0.268241	5.04225
CNP0587632.1	1.08109	16.26	0.309876	5.03859
CNP0570505.1	0.85348	16.9913	0.296495	5.03784
CNP0570505.2	0.85348	16.9913	0.296495	5.03784
CNP0593543.1	1.72601	19.5409	0.257779	5.03722
CNP0593543.2	1.72601	19.5409	0.257779	5.03722
CNP0131707.1	0.89061	17.6217	0.285743	5.03527
CNP0367891.0	0.9182	15.7828	0.318952	5.03396
CNP0384196.1	1.11709	18.6292	0.270195	5.03352
CNP0531656.1	1.35781	23.4118	0.214923	5.03172
CNP0131996.1	0.96169	18.8615	0.266667	5.02974
CNP0585737.0	0.70488	18.2338	0.275786	5.02862
CNP0588945.1	1.56674	26.4802	0.189886	5.02821
CNP0408813.1	1.01747	16.4504	0.305617	5.02754
CNP0371472.1	0.88497	16.5613	0.303442	5.02539
CNP0371472.2	0.88497	16.5613	0.303442	5.02539
CNP0388152.1	1.31781	16.7311	0.300356	5.02531
CNP0317636.1	0.47017	18.5024	0.271556	5.02444
CNP0606155.1	1.42625	19.6934	0.25506	5.02299
CNP0221885.1	1.01615	17.1527	0.29281	5.0225
CNP0221885.2	1.01615	17.1527	0.29281	5.0225
CNP0514349.1	6.13678	20.0851	0.25	5.02127
CNP0376484.1	0.70042	15.0751	0.332936	5.01903
CNP0083383.1	0.55247	20.0743	0.25	5.01857
CNP0083383.2	0.55247	20.0743	0.25	5.01857
CNP0083383.3	0.55247	20.0743	0.25	5.01857
CNP0083383.4	0.55247	20.0743	0.25	5.01857
CNP0115617.1	1.28916	13.8376	0.362638	5.01804
CNP0238877.1	1.03555	19.9365	0.251668	5.01737
CNP0238877.3	1.03555	19.9365	0.251668	5.01737
CNP0159840.1	0.37858	19.7976	0.253403	5.01676
CNP0225958.0	0.50552	20.9009	0.240025	5.01673
CNP0237295.2	1.05392	19.6901	0.254776	5.01659
CNP0237295.3	1.05392	19.6901	0.254776	5.01659
CNP0075250.1	1.13857	20.0811	0.249797	5.01619
CNP0550691.1	1.53782	25.7395	0.194791	5.01382
CNP0591490.1	1.46018	17.2247	0.291039	5.01305
CNP0365396.1	0.93014	18.3106	0.273611	5.00999
CNP0365396.2	0.93014	18.3106	0.273611	5.00999
CNP0428909.1	1.99544	12.6844	0.394826	5.00814
CNP0246577.1	1.36608	10.944	0.457586	5.00784
CNP0159524.1	0.55223	18.8101	0.266138	5.00608
CNP0280203.1	1.07419	15.7617	0.317606	5.006
CNP0242888.1	1.29773	21.2207	0.235897	5.00589
CNP0436245.1	3.13103	27.2748	0.183401	5.00223
CNP0436245.2	3.13103	27.2748	0.183401	5.00223
CNP0436245.3	3.13103	27.2748	0.183401	5.00223
CNP0163783.0	1.15871	18.0416	0.277221	5.00151
CNP0191102.1	0.865	20.186	0.247728	5.00064
CNP0390804.1	0.62445	18.9083	0.264456	5.00041
CNP0587057.1	1.00058	16.7015	0.299339	4.9994
CNP0587057.2	1.00058	16.7015	0.299339	4.9994
CNP0395882.1	1.09362	15.1485	0.329996	4.99896
CNP0395882.2	1.09362	15.1485	0.329996	4.99896
CNP0395882.3	1.09362	15.1485	0.329996	4.99896
CNP0286579.1	1.22728	17.2472	0.289783	4.99794
CNP0286579.2	1.22728	17.2472	0.289783	4.99794
CNP0569496.1	1.08793	14.2935	0.349568	4.99656
CNP0569496.2	1.08793	14.2935	0.349568	4.99656
CNP0569496.3	1.08793	14.2935	0.349568	4.99656
CNP0569496.4	1.08793	14.2935	0.349568	4.99656
CNP0569496.5	1.08793	14.2935	0.349568	4.99656
CNP0183184.1	0.98401	17.0563	0.292944	4.99653
CNP0183184.2	0.98401	17.0563	0.292944	4.99653
CNP0183184.5	0.98401	17.0563	0.292944	4.99653
CNP0183184.6	0.98401	17.0563	0.292944	4.99653
CNP0183184.7	0.98401	17.0563	0.292944	4.99653
CNP0079678.1	1.19102	17.6712	0.282735	4.99626
CNP0079678.2	1.19102	17.6712	0.282735	4.99626
CNP0079678.3	1.19102	17.6712	0.282735	4.99626
CNP0079678.4	1.19102	17.6712	0.282735	4.99626
CNP0079678.5	1.19102	17.6712	0.282735	4.99626
CNP0128488.1	1.46208	15.011	0.332763	4.9951
CNP0435756.1	2.4256	29.9158	0.166935	4.99402
CNP0264541.1	0.71495	16.8877	0.295687	4.99346
CNP0279021.1	1.24337	21.218	0.235262	4.99179
CNP0235509.1	0.8135	17.4634	0.285833	4.99162
CNP0241979.1	0.94917	17.1575	0.290877	4.99072
CNP0391041.2	0.85477	17.5411	0.284488	4.99023
CNP0435667.1	2.19819	30.1968	0.16525	4.99001
CNP0424851.1	0.79188	11.6966	0.426601	4.98978
CNP0480740.0	0.39134	20.8066	0.239809	4.98962
CNP0126720.1	1.45872	15.0435	0.331589	4.98827
CNP0372998.0	0.73744	18.5469	0.268886	4.987
CNP0556647.0	1.43335	25.8707	0.192717	4.98571
CNP0329907.1	0.6433	17.6593	0.282302	4.98526
CNP0500400.1	2.1915	23.7688	0.209627	4.98257
CNP0326983.1	0.56222	19.6667	0.253187	4.97935
CNP0140619.1	0.62386	16.3325	0.304846	4.97889
CNP0342321.1	0.94175	14.151	0.351779	4.97803
CNP0342321.2	0.94175	14.151	0.351779	4.97803
CNP0342321.3	0.94175	14.151	0.351779	4.97803
CNP0342321.4	0.94175	14.151	0.351779	4.97803
CNP0259595.1	1.07277	15.1299	0.328997	4.97769
CNP0148496.1	3.21525	19.8542	0.25071	4.97764
CNP0148496.2	3.21525	19.8542	0.25071	4.97764
CNP0525263.0	0.52688	17.7259	0.280754	4.9766
CNP0216807.1	0.8682	17.4111	0.285715	4.97462
CNP0573947.0	1.19263	16.7639	0.29656	4.9715
CNP0205335.1	0.46067	17.7735	0.279538	4.96836
CNP0498767.1	1.19667	15.7724	0.314945	4.96742
CNP0301726.1	0.48906	13.9963	0.35483	4.9663
CNP0301726.2	0.48906	13.9963	0.35483	4.9663
CNP0448610.1	1.4667	17.303	0.286841	4.9632
CNP0291908.1	0.87911	17.9164	0.277002	4.96288
CNP0291908.2	0.87911	17.9164	0.277002	4.96288
CNP0533039.0	0.31877	15.9221	0.311689	4.96275
CNP0507084.0	0.40863	14.9733	0.331328	4.96108
CNP0429440.1	1.76346	27.2158	0.182208	4.95893
CNP0572142.0	0.76756	17.0794	0.290336	4.95875
CNP0568654.1	1.60128	16.7045	0.296816	4.95816
CNP0605320.1	1.24494	17.5523	0.282463	4.95788
CNP0116067.2	0.92815	17.2323	0.287665	4.95712
CNP0116067.3	0.92815	17.2323	0.287665	4.95712
CNP0116067.4	0.92815	17.2323	0.287665	4.95712
CNP0116067.5	0.92815	17.2323	0.287665	4.95712
CNP0116067.6	0.92815	17.2323	0.287665	4.95712
CNP0116067.7	0.92815	17.2323	0.287665	4.95712
CNP0116067.8	0.92815	17.2323	0.287665	4.95712
CNP0116067.9	0.92815	17.2323	0.287665	4.95712
CNP0350793.1	1.12005	13.6627	0.362735	4.95595
CNP0284916.1	0.99439	16.7927	0.295113	4.95576
CNP0507019.0	0.51551	20.1818	0.245519	4.95504
CNP0239540.0	0.30167	19.4931	0.254182	4.9548
CNP0269841.1	1.24896	14.764	0.335568	4.95434
CNP0171417.1	1.39785	16.6358	0.29774	4.95316
CNP0213294.1	0.58503	13.0229	0.380307	4.9527
CNP0213294.2	0.58503	13.0229	0.380307	4.9527
CNP0213294.3	0.58503	13.0229	0.380307	4.9527
CNP0213294.4	0.58503	13.0229	0.380307	4.9527
CNP0550205.1	2.89185	19.9561	0.248168	4.95245
CNP0284524.1	1.02373	15.1585	0.326587	4.95056
CNP0284524.2	1.02373	15.1585	0.326587	4.95056
CNP0368789.1	1.46772	20.4035	0.24261	4.95009
CNP0268544.1	1.30578	26.3943	0.18754	4.94998
CNP0268544.2	1.30578	26.3943	0.18754	4.94998
CNP0268544.3	1.30578	26.3943	0.18754	4.94998
CNP0268544.4	1.30578	26.3943	0.18754	4.94998
CNP0268544.5	1.30578	26.3943	0.18754	4.94998
CNP0268544.6	1.30578	26.3943	0.18754	4.94998
CNP0268544.7	1.30578	26.3943	0.18754	4.94998
CNP0268544.8	1.30578	26.3943	0.18754	4.94998
CNP0275915.1	0.58929	18.7575	0.263777	4.94779
CNP0275915.2	0.58929	18.7575	0.263777	4.94779
CNP0591083.0	0.94633	18.8849	0.261923	4.9464
CNP0210132.1	2.37292	30.5607	0.161805	4.94489
CNP0529656.0	1.41688	25.6587	0.192717	4.94486
CNP0132185.0	0.44716	17.8587	0.276847	4.94413
CNP0363590.1	1.2142	17.6205	0.280521	4.94292
CNP0495318.1	1.08773	16.8618	0.293134	4.94277
CNP0495318.2	1.08773	16.8618	0.293134	4.94277
CNP0495318.3	1.08773	16.8618	0.293134	4.94277
CNP0495318.4	1.08773	16.8618	0.293134	4.94277
CNP0175154.0	0.43182	13.4249	0.368159	4.9425
CNP0102564.1	0.94898	18.5736	0.266082	4.94209
CNP0520113.0	1.68953	15.009	0.329252	4.94174
CNP0373804.1	1.71675	17.4415	0.283074	4.93723
CNP0435970.1	2.80398	22.0485	0.223899	4.93663
CNP0218688.1	0.89185	18.3558	0.268928	4.9364
CNP0218688.2	0.89185	18.3558	0.268928	4.9364
CNP0335288.1	0.99421	21.5698	0.228831	4.93585
CNP0152046.1	0.96668	20.0601	0.246052	4.93582
CNP0343967.1	0.96593	27.364	0.180362	4.93542
CNP0164937.0	0.61333	18.9021	0.261028	4.93399
CNP0273070.1	0.8636	19.5555	0.252285	4.93356
CNP0446384.0	0.95952	17.6087	0.280128	4.93268
CNP0471181.1	1.44603	17.2014	0.286712	4.93185
CNP0506829.3	1.15194	14.1978	0.347291	4.93076
CNP0506829.4	1.15194	14.1978	0.347291	4.93076
CNP0264916.1	1.08694	18.9016	0.260808	4.92969
CNP0599532.1	1.10446	13.5007	0.365022	4.92806
CNP0100153.1	1.72583	19.4093	0.25388	4.92762
CNP0491774.1	1.31626	19.2681	0.255727	4.92739
CNP0491774.2	1.31626	19.2681	0.255727	4.92739
CNP0463014.1	1.18647	17.3276	0.284335	4.92685
CNP0463014.2	1.18647	17.3276	0.284335	4.92685
CNP0463014.3	1.18647	17.3276	0.284335	4.92685
CNP0463014.4	1.18647	17.3276	0.284335	4.92685
CNP0280920.0	1.08226	26.1897	0.188101	4.9263
CNP0265639.1	1.52489	18.4292	0.267232	4.92488
CNP0265639.2	1.52489	18.4292	0.267232	4.92488
CNP0265639.3	1.52489	18.4292	0.267232	4.92488
CNP0265639.4	1.52489	18.4292	0.267232	4.92488
CNP0306225.1	1.29264	16.1208	0.30547	4.92442
CNP0306225.2	1.29264	16.1208	0.30547	4.92442
CNP0306225.3	1.29264	16.1208	0.30547	4.92442
CNP0306225.4	1.29264	16.1208	0.30547	4.92442
CNP0283371.1	0.52334	19.6936	0.250001	4.92343
CNP0493724.1	0.67847	16.8402	0.292357	4.92336
CNP0493724.2	0.67847	16.8402	0.292357	4.92336
CNP0333336.1	1.81286	27.9201	0.176308	4.92253
CNP0326735.1	1.11842	18.2883	0.269142	4.92215
CNP0147807.0	0.97589	18.5491	0.265353	4.92207
CNP0427005.0	0.72381	18.8169	0.261489	4.9204
CNP0368074.1	0.65472	16.8764	0.291542	4.92018
CNP0424531.1	1.24999	19.3113	0.254759	4.91973
CNP0424531.2	1.24999	19.3113	0.254759	4.91973
CNP0424531.3	1.24999	19.3113	0.254759	4.91973
CNP0424531.4	1.24999	19.3113	0.254759	4.91973
CNP0424531.5	1.24999	19.3113	0.254759	4.91973
CNP0281116.0	0.37267	14.6867	0.334958	4.91943
CNP0377875.1	0.46271	18.1156	0.271556	4.91941
CNP0194382.1	1.21536	22.1735	0.221793	4.91792
CNP0404873.1	0.8739	19.7863	0.248441	4.91573
CNP0404873.2	0.8739	19.7863	0.248441	4.91573
CNP0566785.1	2.6123	23.2066	0.211823	4.91569
CNP0197589.0	0.46193	13.3041	0.369434	4.915
CNP0188974.1	0.67287	18.543	0.264796	4.91011
CNP0591082.0	0.58767	13.625	0.360334	4.90956
CNP0196044.1	0.88962	16.3571	0.300073	4.90834
CNP0105088.0	0.46152	20.4672	0.239735	4.9067
CNP0327376.1	1.14873	17.3578	0.282654	4.90624
CNP0327376.2	1.14873	17.3578	0.282654	4.90624
CNP0327376.3	1.14873	17.3578	0.282654	4.90624
CNP0219625.1	0.79654	18.2972	0.268071	4.90496
CNP0219625.4	0.79654	18.2972	0.268071	4.90496
CNP0219625.6	0.79654	18.2972	0.268071	4.90496
CNP0331169.1	1.15033	16.9386	0.289547	4.90451
CNP0120168.1	1.62562	14.9915	0.326968	4.90173
CNP0120168.2	1.62562	14.9915	0.326968	4.90173
CNP0356170.1	1.50071	15.2878	0.320618	4.90155
CNP0234906.1	0.81105	18.6615	0.262648	4.90141
CNP0234906.2	0.81105	18.6615	0.262648	4.90141
CNP0234906.3	0.81105	18.6615	0.262648	4.90141
CNP0594992.1	0.55615	19.4555	0.251911	4.90106
CNP0594992.2	0.55615	19.4555	0.251911	4.90106
CNP0594992.3	0.55615	19.4555	0.251911	4.90106
CNP0153250.1	0.69396	18.8372	0.260131	4.90015
CNP0153250.2	0.69396	18.8372	0.260131	4.90015
CNP0205235.1	1.90046	19.1149	0.256147	4.89623
CNP0205235.2	1.90046	19.1149	0.256147	4.89623
CNP0589315.1	1.15427	11.1657	0.438339	4.89437
CNP0040066.1	1.10171	16.746	0.292077	4.89113
CNP0500032.1	1.31566	19.2698	0.25365	4.88777
CNP0500032.2	1.31566	19.2698	0.25365	4.88777
CNP0240310.1	1.55889	15.2374	0.320748	4.88737
CNP0240310.2	1.55889	15.2374	0.320748	4.88737
CNP0240310.3	1.55889	15.2374	0.320748	4.88737
CNP0434439.0	1.87875	19.9557	0.244871	4.88656
CNP0278578.1	0.75492	18.1749	0.26886	4.88652
CNP0115279.1	1.70722	18.9537	0.257779	4.88586
CNP0255329.1	1.3615	19.1917	0.254578	4.88577
CNP0255382.0	0.89967	17.2001	0.283931	4.88364
CNP0248369.1	1.02687	19.0273	0.256644	4.88324
CNP0199984.0	0.34929	18.4333	0.264912	4.8832
CNP0182460.1	0.90994	14.9685	0.326224	4.8831
CNP0292531.1	1.21444	14.9292	0.327077	4.88299
CNP0165562.1	1.26274	17.199	0.2839	4.8828
CNP0121456.1	0.68027	15.441	0.316134	4.88144
CNP0146893.1	0.73702	17.5135	0.278667	4.88045
CNP0146893.2	0.73702	17.5135	0.278667	4.88045
CNP0184234.1	1.09455	15.5556	0.313664	4.87923
CNP0361343.0	0.724	13.2131	0.369163	4.8778
CNP0578114.1	0.61361	14.7702	0.33024	4.87771
CNP0327640.1	1.07181	17.5281	0.278206	4.8764
CNP0003566.1	4.25155	19.4661	0.250483	4.87593
CNP0200711.1	0.66845	13.8932	0.350928	4.87553
CNP0411849.1	0.71634	16.0566	0.303609	4.87495
CNP0082945.1	2.4764	19.4714	0.25036	4.87487
CNP0557950.0	0.43962	16.8469	0.28919	4.87197
CNP0533600.1	0.95071	14.16	0.344064	4.87195
CNP0288998.1	0.78351	18.974	0.256571	4.86818
CNP0349202.1	0.82819	17.4458	0.27902	4.86772
CNP0349202.2	0.82819	17.4458	0.27902	4.86772
CNP0586078.0	0.42463	13.0574	0.372756	4.86723
CNP0217137.1	0.59224	17.2951	0.281408	4.86697
CNP0152459.1	1.29394	19.1536	0.254027	4.86553
CNP0243995.0	2.15848	23.8891	0.203624	4.86439
CNP0559748.1	1.74975	20.7783	0.234084	4.86387
CNP0387893.1	0.81843	27.989	0.173778	4.86386
CNP0157404.1	1.27313	19.7533	0.246127	4.86182
CNP0157404.2	1.27313	19.7533	0.246127	4.86182
CNP0024063.1	1.97429	24.6841	0.196941	4.86132
CNP0216710.1	1.79379	16.9301	0.287133	4.8612
CNP0481733.1	1.61339	19.6805	0.246989	4.86085
CNP0482752.1	1.24652	14.7665	0.329075	4.8593
CNP0280417.1	1.02332	16.208	0.299805	4.85922
CNP0280417.2	1.02332	16.208	0.299805	4.85922
CNP0180760.0	0.73707	19.1338	0.253801	4.85616
CNP0363879.1	0.67997	17.0253	0.285229	4.85612
CNP0087134.1	0.82757	19.7021	0.246439	4.85537
CNP0087134.2	0.82757	19.7021	0.246439	4.85537
CNP0193420.1	0.48249	20.474	0.237065	4.85367
CNP0433438.1	0.86781	16.23	0.298975	4.85235
CNP0320057.1	0.26212	19.003	0.255337	4.85218
CNP0516234.2	4.05357	20.5781	0.235714	4.85056
CNP0381197.1	1.03282	15.2149	0.318772	4.8501
CNP0267586.0	1.00825	12.7245	0.38107	4.84892
CNP0188156.1	0.80129	20.6916	0.234322	4.8485
CNP0188613.1	1.13653	12.7412	0.380263	4.84499
CNP0188613.2	1.13653	12.7412	0.380263	4.84499
CNP0083659.2	3.22006	19.3028	0.250929	4.84364
CNP0164330.1	1.14675	19.2385	0.251672	4.84179
CNP0161041.1	0.46413	18.2052	0.265921	4.84116
CNP0516254.0	1.06863	20.3903	0.237367	4.84
CNP0072393.1	1.15868	15.0581	0.321421	4.83998
CNP0212183.0	1.1313	17.8305	0.271398	4.83916
CNP0493240.0	0.58048	19.3019	0.250618	4.8374
CNP0119547.0	0.78604	14.3226	0.337703	4.83678
CNP0574338.1	1.32751	19.2238	0.251525	4.83526
CNP0574338.2	1.32751	19.2238	0.251525	4.83526
CNP0574338.3	1.32751	19.2238	0.251525	4.83526
CNP0574338.4	1.32751	19.2238	0.251525	4.83526
CNP0061279.1	0.36792	17.734	0.272643	4.83505
CNP0061279.2	0.36792	17.734	0.272643	4.83505
CNP0272492.3	1.41269	28.4989	0.16958	4.83283
CNP0509482.0	0.52619	19.3182	0.25	4.82957
CNP0515940.1	0.41592	18.0561	0.267452	4.82915
CNP0189487.1	0.95517	19.1276	0.252468	4.82909
CNP0189487.2	0.95517	19.1276	0.252468	4.82909
CNP0501732.1	1.05038	13.814	0.349568	4.82895
CNP0501732.2	1.05038	13.814	0.349568	4.82895
CNP0119367.1	1.44513	15.0579	0.320492	4.82596
CNP0375896.1	0.82556	15.8314	0.304833	4.82593
CNP0540612.1	1.39434	15.508	0.311155	4.8254
CNP0241228.0	2.17725	16.4774	0.292832	4.8251
CNP0406421.1	1.11415	19.7121	0.244775	4.82504
CNP0324001.1	0.51953	18.6909	0.258137	4.8248
CNP0558297.1	1.48011	14.4899	0.332803	4.82228
CNP0558297.2	1.48011	14.4899	0.332803	4.82228
CNP0377338.0	0.28852	18.1063	0.266243	4.82068
CNP0135112.1	1.11908	19.7734	0.24375	4.81977
CNP0212232.0	0.85375	18.4749	0.260855	4.81927
CNP0417457.1	0.90547	18.7086	0.257573	4.81885
CNP0417457.2	0.90547	18.7086	0.257573	4.81885
CNP0601881.1	1.07486	13.7849	0.349571	4.81879
CNP0308407.1	1.04689	16.2386	0.296691	4.81786
CNP0424559.1	1.77229	21.4601	0.224498	4.81776
CNP0424559.2	1.77229	21.4601	0.224498	4.81776
CNP0195764.1	1.76362	15.8279	0.304233	4.81537
CNP0260944.0	1.44483	19.1138	0.251822	4.81329
CNP0584392.0	0.41294	13.8875	0.346506	4.8121
CNP0519291.1	1.03922	20.9776	0.229369	4.8116
CNP0389128.0	0.75965	15.4889	0.310616	4.81109
CNP0435606.1	2.28486	23.688	0.203082	4.81059
CNP0543828.1	0.80783	16.9167	0.284359	4.81042
CNP0131894.1	1.19522	19.1063	0.251764	4.81027
CNP0210881.0	0.37527	14.0081	0.343161	4.80703
CNP0458550.1	0.41436	16.9124	0.284215	4.80676
CNP0458550.2	0.41436	16.9124	0.284215	4.80676
CNP0078332.1	0.99886	18.303	0.262594	4.80627
CNP0495230.1	0.91706	16.9173	0.283948	4.80364
CNP0495230.2	0.91706	16.9173	0.283948	4.80364
CNP0495230.3	0.91706	16.9173	0.283948	4.80364
CNP0346748.0	0.83369	19.4672	0.24674	4.80335
CNP0249153.1	0.47311	18.4847	0.259822	4.80274
CNP0330621.1	0.78762	18.9545	0.253375	4.8026
CNP0330621.2	0.78762	18.9545	0.253375	4.8026
CNP0553941.1	1.22245	14.1388	0.339652	4.80229
CNP0543897.1	1.17431	11.5449	0.415959	4.80219
CNP0292225.1	0.79585	18.7275	0.256408	4.80188
CNP0292225.2	0.79585	18.7275	0.256408	4.80188
CNP0073916.1	0.93015	23.7763	0.201923	4.80099
CNP0486212.1	1.03581	14.8779	0.322649	4.80032
CNP0328037.1	2.07697	28.4243	0.168878	4.80024
CNP0308694.1	3.35638	19.1097	0.251193	4.80023
CNP0308694.2	3.35638	19.1097	0.251193	4.80023
CNP0308694.3	3.35638	19.1097	0.251193	4.80023
CNP0027772.1	0.77394	15.1953	0.315847	4.79939
CNP0027772.2	0.77394	15.1953	0.315847	4.79939
CNP0537555.1	1.55594	27.9942	0.171433	4.79915
CNP0161205.1	1.76648	25.5886	0.187499	4.79783
CNP0375056.1	0.87996	16.7651	0.286122	4.79688
CNP0225099.0	0.53884	14.0958	0.340299	4.79679
CNP0557863.1	1.17683	18.0946	0.265085	4.79661
CNP0233701.0	0.65862	12.8229	0.373992	4.79566
CNP0590550.1	1.92842	25.0784	0.191214	4.79534
CNP0342578.1	1.15399	18.1936	0.26357	4.79529
CNP0334752.0	0.93494	18.9663	0.252786	4.79442
CNP0544804.1	0.98424	18.9164	0.253424	4.79387
CNP0518185.1	0.85792	19.6116	0.244401	4.7931
CNP0469209.1	1.00553	22.8282	0.209929	4.79231
CNP0469209.2	1.00553	22.8282	0.209929	4.79231
CNP0287362.0	0.80133	18.2573	0.262448	4.79159
CNP0308875.2	1.37479	27.9477	0.171429	4.79106
CNP0451242.1	2.11349	17.1273	0.279675	4.79009
CNP0501191.0	0.23031	13.5785	0.352762	4.78999
CNP0375846.0	0.80606	14.9079	0.321273	4.7895
CNP0235656.1	0.47207	17.4068	0.274965	4.78626
CNP0235656.2	0.47207	17.4068	0.274965	4.78626
CNP0322013.1	0.88531	16.0268	0.29863	4.78609
CNP0404540.0	0.72197	16.4513	0.290897	4.78564
CNP0359315.1	0.39811	19.1719	0.249593	4.78518
CNP0131228.1	1.49573	18.8757	0.253486	4.78473
CNP0131228.2	1.49573	18.8757	0.253486	4.78473
CNP0131228.3	1.49573	18.8757	0.253486	4.78473
CNP0123084.1	1.68007	15.7919	0.302944	4.78407
CNP0249717.1	1.42158	28.7427	0.166433	4.78373
CNP0249717.2	1.42158	28.7427	0.166433	4.78373
CNP0593065.1	2.0752	23.4894	0.203624	4.783
CNP0214350.0	0.72694	17.7508	0.269447	4.7829
CNP0523311.1	0.38153	18.0977	0.264261	4.78253
CNP0155436.1	0.39578	18.5473	0.257827	4.782
CNP0571603.1	0.85251	21.412	0.22333	4.78195
CNP0044969.1	0.89206	19.2491	0.248411	4.78168
CNP0345972.1	1.14805	19.7124	0.242558	4.7814
CNP0510339.0	0.53857	18.7228	0.255375	4.78134
CNP0263214.1	1.04598	20.5563	0.232553	4.78043
CNP0002618.1	1.17425	19.0562	0.250858	4.78039
CNP0352956.1	2.12094	18.0148	0.265304	4.7794
CNP0352956.2	2.12094	18.0148	0.265304	4.7794
CNP0405069.1	0.96144	15.5599	0.307161	4.7794
CNP0405069.2	0.96144	15.5599	0.307161	4.7794
CNP0405069.3	0.96144	15.5599	0.307161	4.7794
CNP0198115.1	0.43051	17.1078	0.279353	4.77913
CNP0581008.1	0.80762	19.4993	0.245078	4.77884
CNP0107412.1	2.01242	21.2441	0.224915	4.77813
CNP0107412.2	2.01242	21.2441	0.224915	4.77813
CNP0107412.3	2.01242	21.2441	0.224915	4.77813
CNP0598784.0	1.26586	18.7784	0.254425	4.7777
CNP0605549.0	0.27716	12.2169	0.391038	4.77726
CNP0144863.1	1.03355	19.4555	0.245501	4.77633
CNP0599151.0	0.79411	18.5208	0.257806	4.77478
CNP0227334.1	1.18087	19.8327	0.240729	4.77429
CNP0237301.1	0.97766	17.1273	0.278711	4.77357
CNP0237301.2	0.97766	17.1273	0.278711	4.77357
CNP0237301.3	0.97766	17.1273	0.278711	4.77357
CNP0484672.1	0.58351	18.2952	0.260894	4.7731
CNP0094380.0	0.76956	19.3778	0.246249	4.77175
CNP0275427.1	0.38189	14.2553	0.334649	4.77054
CNP0138920.1	2.13576	17.0834	0.279012	4.76647
CNP0431838.1	1.40314	13.5524	0.351622	4.76531
CNP0075096.1	1.20837	18.5725	0.256526	4.76433
CNP0165541.1	1.25642	13.423	0.35489	4.7637
CNP0329873.1	0.82159	17.9887	0.264791	4.76325
CNP0255946.1	0.54697	16.4323	0.289823	4.76245
CNP0554521.0	0.3285	15.8855	0.299739	4.76152
CNP0172652.1	1.09524	24.024	0.19818	4.76109
CNP0172652.2	1.09524	24.024	0.19818	4.76109
CNP0427100.1	1.37569	20.2974	0.23451	4.75995
CNP0424209.1	4.33935	17.8631	0.26628	4.75658
CNP0424209.2	4.33935	17.8631	0.26628	4.75658
CNP0584329.1	0.84905	16.6106	0.286255	4.75489
CNP0584329.2	0.84905	16.6106	0.286255	4.75489
CNP0077613.1	1.15949	13.2853	0.357885	4.75462
CNP0409283.1	1.1143	14.3185	0.332009	4.75388
CNP0409283.2	1.1143	14.3185	0.332009	4.75388
CNP0409283.3	1.1143	14.3185	0.332009	4.75388
CNP0396531.0	0.98031	18.0999	0.262644	4.75384
[truncated: 26,887 more rows]

## Sheet: Coconut candidates F(0.194)
ID	Amplitude	S/N	Drug Score	Total Score
CNP0267855.1	7.15267	54.7695	0.341619	18.7103
CNP0267855.2	7.15267	54.7695	0.341619	18.7103
CNP0115161.1	5.96389	48.036	0.338886	16.2787
CNP0271940.1	6.0078	47.1666	0.332809	15.6975
CNP0144759.1	3.8288	32.9508	0.463956	15.2877
CNP0144759.2	3.8288	32.9508	0.463956	15.2877
CNP0144759.3	3.8288	32.9508	0.463956	15.2877
CNP0399889.1	5.28587	42.0429	0.338886	14.2478
CNP0399889.2	5.28587	42.0429	0.338886	14.2478
CNP0271195.1	5.09783	39.0668	0.332809	13.0018
CNP0271195.2	5.09783	39.0668	0.332809	13.0018
CNP0206347.1	5.21611	27.6665	0.465968	12.8917
CNP0206347.2	5.21611	27.6665	0.465968	12.8917
CNP0075233.1	4.16133	35.8159	0.33484	11.9926
CNP0199404.1	2.08958	47.5628	0.249712	11.877
CNP0337940.1	3.9174	29.6884	0.392983	11.667
CNP0178898.1	3.77862	33.4691	0.345472	11.5626
CNP0178898.2	3.77862	33.4691	0.345472	11.5626
CNP0178898.3	3.77862	33.4691	0.345472	11.5626
CNP0570682.1	3.43931	24.871	0.463185	11.5198
CNP0342409.1	4.10684	31.3595	0.361749	11.3443
CNP0292855.1	3.94283	31.8046	0.348313	11.078
CNP0292855.2	3.94283	31.8046	0.348313	11.078
CNP0292855.3	3.94283	31.8046	0.348313	11.078
CNP0118548.0	2.16498	29.6664	0.371777	11.0293
CNP0425821.3	4.98726	33.3984	0.328251	10.9631
CNP0432558.1	3.55344	34.4976	0.316679	10.9246
CNP0587837.0	0.73881	22.772	0.477413	10.8717
CNP0321776.1	3.40844	29.5868	0.364506	10.7846
CNP0311338.1	3.73091	30.9183	0.348313	10.7693
CNP0099505.1	4.06066	30.1787	0.355796	10.7375
CNP0436073.1	4.1933	22.4015	0.469915	10.5268
CNP0260647.1	2.45925	22.3442	0.470882	10.5215
CNP0181014.1	3.13085	27.1167	0.380218	10.3103
CNP0517805.1	2.66888	25.5354	0.398425	10.1739
CNP0103677.1	3.20552	28.0407	0.358531	10.0535
CNP0379984.1	2.64034	28.0326	0.35773	10.0281
CNP0379984.2	2.64034	28.0326	0.35773	10.0281
CNP0571149.0	0.66665	20.6732	0.477413	9.86967
CNP0222815.1	2.25821	28.261	0.34913	9.86677
CNP0222815.2	2.25821	28.261	0.34913	9.86677
CNP0249404.1	1.45346	31.8895	0.30931	9.86374
CNP0037107.0	2.55575	30.2655	0.325206	9.84251
CNP0525240.0	1.99402	23.2171	0.423558	9.83377
CNP0338934.0	5.16467	22.4007	0.43554	9.75642
CNP0584781.1	2.79717	27.7676	0.351187	9.75164
CNP0600391.0	2.44525	21.2862	0.455069	9.68671
CNP0273937.1	2.47225	25.7092	0.369426	9.49764
CNP0273937.3	2.47225	25.7092	0.369426	9.49764
CNP0273937.4	2.47225	25.7092	0.369426	9.49764
CNP0243467.1	3.65393	36.1408	0.260956	9.43118
CNP0243467.2	3.65393	36.1408	0.260956	9.43118
CNP0267779.1	5.21816	21.8431	0.429915	9.39069
CNP0267779.2	5.21816	21.8431	0.429915	9.39069
CNP0267779.3	5.21816	21.8431	0.429915	9.39069
CNP0267779.4	5.21816	21.8431	0.429915	9.39069
CNP0239469.1	5.1834	28.8073	0.324932	9.36041
CNP0341187.1	4.88866	27.5481	0.339782	9.36035
CNP0355662.1	6.47803	36.6212	0.255129	9.34315
CNP0355662.2	6.47803	36.6212	0.255129	9.34315
CNP0355662.3	6.47803	36.6212	0.255129	9.34315
CNP0355662.4	6.47803	36.6212	0.255129	9.34315
CNP0355662.5	6.47803	36.6212	0.255129	9.34315
CNP0355662.6	6.47803	36.6212	0.255129	9.34315
CNP0355662.7	6.47803	36.6212	0.255129	9.34315
CNP0597888.0	2.33891	21.5781	0.430969	9.2995
CNP0147744.1	2.96574	34.3971	0.268667	9.24135
CNP0355836.1	2.03827	27.6052	0.334703	9.23954
CNP0355269.1	3.51847	19.5827	0.47103	9.22402
CNP0355269.2	3.51847	19.5827	0.47103	9.22402
CNP0355269.3	3.51847	19.5827	0.47103	9.22402
CNP0565752.1	1.28845	19.7565	0.464113	9.16926
CNP0250008.1	1.08078	27.1041	0.338067	9.16298
CNP0250008.2	1.08078	27.1041	0.338067	9.16298
CNP0250008.3	1.08078	27.1041	0.338067	9.16298
CNP0250008.4	1.08078	27.1041	0.338067	9.16298
CNP0250008.5	1.08078	27.1041	0.338067	9.16298
CNP0250008.6	1.08078	27.1041	0.338067	9.16298
CNP0503040.1	2.65332	20.2358	0.452071	9.148
CNP0097710.1	2.85153	27.3975	0.332893	9.12046
CNP0531805.1	2.65742	23.3633	0.389726	9.10529
CNP0184613.0	2.03012	27.4859	0.329957	9.06918
CNP0190815.1	3.29988	23.2979	0.388724	9.05646
CNP0126890.1	1.97752	19.197	0.470882	9.03951
CNP0126890.2	1.97752	19.197	0.470882	9.03951
CNP0126890.3	1.97752	19.197	0.470882	9.03951
CNP0263943.1	2.07415	30.1006	0.299187	9.00571
CNP0263943.2	2.07415	30.1006	0.299187	9.00571
CNP0263943.3	2.07415	30.1006	0.299187	9.00571
CNP0263943.4	2.07415	30.1006	0.299187	9.00571
CNP0110234.0	3.55471	29.5341	0.304895	9.00479
CNP0425749.1	4.00297	36.5828	0.245822	8.99285
CNP0002886.0	6.56339	26.9818	0.332008	8.95818
CNP0270647.0	0.90962	26.5553	0.337192	8.95423
CNP0206555.1	4.92627	21.2857	0.419579	8.93104
CNP0206555.2	4.92627	21.2857	0.419579	8.93104
CNP0206555.3	4.92627	21.2857	0.419579	8.93104
CNP0334255.0	3.40384	18.8027	0.473618	8.9053
CNP0586615.1	1.70178	18.7144	0.474597	8.88177
CNP0586615.2	1.70178	18.7144	0.474597	8.88177
CNP0586615.3	1.70178	18.7144	0.474597	8.88177
CNP0218761.1	2.84446	24.4605	0.361719	8.84782
CNP0218761.2	2.84446	24.4605	0.361719	8.84782
CNP0129709.1	5.12277	27.2448	0.324688	8.84605
CNP0135149.1	2.38566	22.1558	0.395145	8.75474
CNP0117168.0	2.43381	23.4657	0.371027	8.70642
CNP0141144.1	2.08929	23.2915	0.373602	8.70174
CNP0290511.1	1.79003	19.4222	0.444573	8.6346
CNP0290511.2	1.79003	19.4222	0.444573	8.6346
CNP0122547.1	1.881	32.9504	0.260866	8.59563
CNP0378450.5	2.28818	23.2793	0.368618	8.58118
CNP0465617.0	1.76772	21.6877	0.395276	8.57264
CNP0096716.1	2.32625	19.1613	0.446725	8.55983
CNP0017893.1	2.21911	27.994	0.305408	8.54958
CNP0301815.1	3.98605	17.3943	0.489545	8.51533
CNP0301815.2	3.98605	17.3943	0.489545	8.51533
CNP0146878.1	2.12403	24.6837	0.344143	8.49474
CNP0225730.1	1.95047	34.3318	0.2457	8.43532
CNP0225730.2	1.95047	34.3318	0.2457	8.43532
CNP0225730.3	1.95047	34.3318	0.2457	8.43532
CNP0225730.4	1.95047	34.3318	0.2457	8.43532
CNP0225730.5	1.95047	34.3318	0.2457	8.43532
CNP0225730.6	1.95047	34.3318	0.2457	8.43532
CNP0225730.7	1.95047	34.3318	0.2457	8.43532
CNP0428312.1	2.1343	27.0629	0.311547	8.43136
CNP0350914.1	3.11669	24.3809	0.345151	8.41509
CNP0350914.4	3.11669	24.3809	0.345151	8.41509
CNP0591256.1	2.83765	18.6613	0.450409	8.40523
CNP0557396.1	1.94411	26.3847	0.317842	8.38616
CNP0246752.1	1.86482	33.7573	0.248236	8.37978
CNP0246752.2	1.86482	33.7573	0.248236	8.37978
CNP0487303.1	1.59635	18.5102	0.451166	8.35118
CNP0117755.0	2.37648	24.2483	0.344272	8.34801
CNP0235453.1	1.84006	34.6848	0.240671	8.3476
CNP0283224.1	1.44306	31.7831	0.262032	8.32821
CNP0283224.2	1.44306	31.7831	0.262032	8.32821
CNP0283224.3	1.44306	31.7831	0.262032	8.32821
CNP0283224.5	1.44306	31.7831	0.262032	8.32821
CNP0283224.6	1.44306	31.7831	0.262032	8.32821
CNP0283224.7	1.44306	31.7831	0.262032	8.32821
CNP0283224.8	1.44306	31.7831	0.262032	8.32821
CNP0255981.1	0.91847	29.9503	0.276633	8.28524
CNP0255981.2	0.91847	29.9503	0.276633	8.28524
CNP0255981.3	0.91847	29.9503	0.276633	8.28524
CNP0357273.1	3.36975	22.1131	0.374314	8.27724
CNP0205462.1	1.9917	24.2466	0.340639	8.25932
CNP0205462.2	1.9917	24.2466	0.340639	8.25932
CNP0265570.1	4.06697	22.1152	0.371803	8.22249
CNP0265570.2	4.06697	22.1152	0.371803	8.22249
CNP0072571.1	1.47114	26.1771	0.312451	8.17906
CNP0216066.1	1.55585	34.928	0.234128	8.17764
CNP0216066.2	1.55585	34.928	0.234128	8.17764
CNP0269353.1	1.55034	22.0282	0.369445	8.13821
CNP0269353.2	1.55034	22.0282	0.369445	8.13821
CNP0269353.3	1.55034	22.0282	0.369445	8.13821
CNP0269353.4	1.55034	22.0282	0.369445	8.13821
CNP0269353.5	1.55034	22.0282	0.369445	8.13821
CNP0269353.6	1.55034	22.0282	0.369445	8.13821
CNP0351304.1	5.55699	27.6944	0.292797	8.10884
CNP0149783.1	1.9348	17.4605	0.463956	8.10088
CNP0414396.1	0.90306	28.5498	0.282136	8.05494
CNP0414396.2	0.90306	28.5498	0.282136	8.05494
CNP0249613.0	0.98846	24.5875	0.327468	8.05161
CNP0295762.1	3.46652	18.3373	0.438422	8.0395
CNP0151553.0	1.94983	17.9734	0.447034	8.03475
CNP0574548.1	2.12624	23.9737	0.334854	8.02768
CNP0574548.2	2.12624	23.9737	0.334854	8.02768
CNP0254849.1	1.32102	25.3422	0.316556	8.02222
CNP0254849.2	1.32102	25.3422	0.316556	8.02222
CNP0527221.0	0.99482	17.8854	0.448319	8.01836
CNP0138723.1	1.68768	26.4933	0.302223	8.00687
CNP0110720.0	1.86902	30.6564	0.260438	7.98408
CNP0185701.1	2.84221	22.7762	0.350235	7.97702
CNP0185701.2	2.84221	22.7762	0.350235	7.97702
CNP0185701.3	2.84221	22.7762	0.350235	7.97702
CNP0301568.1	1.37775	29.5055	0.269453	7.95034
CNP0239872.1	1.16074	24.1668	0.328866	7.94763
CNP0293243.1	2.58419	31.8194	0.249684	7.94479
CNP0138140.0	2.35125	20.003	0.396251	7.92621
CNP0561856.0	0.63431	16.9293	0.46789	7.92107
CNP0220762.0	1.2579	21.9962	0.359606	7.90997
CNP0076347.1	1.61765	24.1773	0.326495	7.89377
CNP0076347.2	1.61765	24.1773	0.326495	7.89377
CNP0105966.1	2.6347	33.4627	0.235803	7.89061
CNP0105966.2	2.6347	33.4627	0.235803	7.89061
CNP0597026.1	2.81871	16.9569	0.463663	7.8623
CNP0224414.1	2.17921	26.7925	0.292368	7.83326
CNP0224414.2	2.17921	26.7925	0.292368	7.83326
CNP0294165.1	4.11788	25.6419	0.305463	7.83265
CNP0605671.1	1.46191	28.5453	0.274294	7.82981
CNP0095158.1	0.9316	19.3814	0.403589	7.82212
CNP0097494.1	1.26423	23.8926	0.327193	7.81749
CNP0106017.1	1.28262	30.0459	0.259904	7.80903
CNP0468962.1	2.6153	28.1851	0.276909	7.80471
CNP0477489.1	5.16874	22.2924	0.349012	7.78031
CNP0574744.1	1.24746	22.9352	0.338618	7.76626
CNP0283034.1	2.81161	22.4795	0.345151	7.75883
CNP0283034.2	2.81161	22.4795	0.345151	7.75883
CNP0333272.1	1.24021	29.7198	0.261018	7.75741
CNP0448979.1	1.90838	23.1588	0.3349	7.75587
CNP0448979.2	1.90838	23.1588	0.3349	7.75587
CNP0188888.1	2.70593	22.2102	0.347005	7.70706
CNP0188888.2	2.70593	22.2102	0.347005	7.70706
CNP0188888.3	2.70593	22.2102	0.347005	7.70706
CNP0293771.1	1.16099	28.226	0.272686	7.69682
CNP0293771.2	1.16099	28.226	0.272686	7.69682
CNP0175657.1	2.1409	30.7868	0.249718	7.68802
CNP0218552.1	2.07215	22.3702	0.343526	7.68475
CNP0218552.2	2.07215	22.3702	0.343526	7.68475
CNP0317930.1	1.4434	27.7687	0.276365	7.67431
CNP0424878.2	3.14429	22.114	0.346496	7.66242
CNP0552857.1	5.07106	31.7531	0.241186	7.65841
CNP0125034.1	1.13396	22.3899	0.340957	7.63399
CNP0419168.1	1.70042	31.0617	0.245741	7.63313
CNP0419168.2	1.70042	31.0617	0.245741	7.63313
CNP0419168.3	1.70042	31.0617	0.245741	7.63313
CNP0419168.4	1.70042	31.0617	0.245741	7.63313
CNP0128555.0	2.05706	24.2604	0.314382	7.62704
CNP0603028.1	2.07429	20.4945	0.371896	7.62181
CNP0237295.1	1.63834	29.877	0.254776	7.61196
CNP0237295.4	1.63834	29.877	0.254776	7.61196
CNP0237295.5	1.63834	29.877	0.254776	7.61196
CNP0237295.6	1.63834	29.877	0.254776	7.61196
CNP0237295.7	1.63834	29.877	0.254776	7.61196
CNP0237295.8	1.63834	29.877	0.254776	7.61196
CNP0237295.9	1.63834	29.877	0.254776	7.61196
CNP0237295.10	1.63834	29.877	0.254776	7.61196
CNP0237295.11	1.63834	29.877	0.254776	7.61196
CNP0331934.1	1.18172	25.4404	0.298903	7.6042
CNP0301650.1	1.87689	25.0727	0.303255	7.60343
CNP0242645.1	1.08856	23.9741	0.316974	7.59917
CNP0293576.1	2.27693	27.5613	0.275247	7.58615
CNP0206249.0	2.12568	19.4906	0.388655	7.57511
CNP0276840.1	2.61132	21.8834	0.34567	7.56445
CNP0143877.1	1.65069	30.149	0.250701	7.55838
CNP0143877.2	1.65069	30.149	0.250701	7.55838
CNP0263660.1	2.36682	21.0744	0.358531	7.55582
CNP0263660.2	2.36682	21.0744	0.358531	7.55582
CNP0585719.1	2.40603	19.8844	0.379706	7.55025
CNP0145011.1	1.81411	24.0817	0.312427	7.52377
CNP0145011.2	1.81411	24.0817	0.312427	7.52377
CNP0253163.1	1.15862	28.7826	0.261091	7.51486
CNP0253163.2	1.15862	28.7826	0.261091	7.51486
CNP0253163.3	1.15862	28.7826	0.261091	7.51486
CNP0119621.1	2.69795	21.9449	0.342067	7.50665
CNP0119621.2	2.69795	21.9449	0.342067	7.50665
CNP0561093.1	3.34162	23.658	0.317211	7.50458
CNP0561093.2	3.34162	23.658	0.317211	7.50458
CNP0416536.1	2.53844	30.7438	0.243999	7.50145
CNP0094544.1	4.36522	25.434	0.294631	7.49364
CNP0086663.0	1.98187	22.6312	0.330648	7.48294
CNP0512301.0	1.85797	33.1311	0.225809	7.4813
CNP0253973.1	1.5591	24.1031	0.310024	7.47254
CNP0253973.2	1.5591	24.1031	0.310024	7.47254
CNP0253973.3	1.5591	24.1031	0.310024	7.47254
CNP0253973.4	1.5591	24.1031	0.310024	7.47254
CNP0253973.5	1.5591	24.1031	0.310024	7.47254
CNP0253973.6	1.5591	24.1031	0.310024	7.47254
CNP0253973.7	1.5591	24.1031	0.310024	7.47254
CNP0253973.8	1.5591	24.1031	0.310024	7.47254
CNP0253973.9	1.5591	24.1031	0.310024	7.47254
CNP0253973.10	1.5591	24.1031	0.310024	7.47254
CNP0350386.1	2.0322	31.4052	0.237514	7.45918
CNP0501111.1	1.87828	24.4128	0.305012	7.44621
CNP0086192.0	2.25619	30.8577	0.241188	7.44251
CNP0234722.1	2.78202	29.1324	0.25534	7.43866
CNP0234722.2	2.78202	29.1324	0.25534	7.43866
CNP0234722.3	2.78202	29.1324	0.25534	7.43866
CNP0391518.1	0.75755	23.9922	0.309076	7.41542
CNP0391518.2	0.75755	23.9922	0.309076	7.41542
CNP0077218.1	1.84353	26.3399	0.281069	7.40335
CNP0231423.1	1.36656	25.1878	0.293916	7.40308
CNP0231423.2	1.36656	25.1878	0.293916	7.40308
CNP0220537.1	2.60464	18.6788	0.395133	7.38062
CNP0156622.1	4.14772	22.5815	0.326386	7.3703
CNP0280085.0	2.0526	21.8342	0.337266	7.36393
CNP0490577.1	3.04432	22.1845	0.331788	7.36055
CNP0201663.1	1.00692	29.6285	0.248319	7.35733
CNP0201663.2	1.00692	29.6285	0.248319	7.35733
CNP0250383.1	2.70471	21.2661	0.34567	7.35106
CNP0250383.2	2.70471	21.2661	0.34567	7.35106
CNP0250383.3	2.70471	21.2661	0.34567	7.35106
CNP0018769.1	1.69071	24.8812	0.295309	7.34763
CNP0424958.1	6.48235	24.8999	0.294892	7.34277
CNP0533967.1	1.58911	20.5456	0.356948	7.33369
CNP0258711.1	2.26352	29.366	0.249684	7.33221
CNP0123525.1	1.24065	23.8899	0.3069	7.33181
CNP0505131.1	1.77932	21.9422	0.334003	7.32874
CNP0131265.1	1.45645	27.302	0.268353	7.32655
CNP0211702.1	2.28242	30.2858	0.24171	7.32039
CNP0446896.1	2.51221	29.2752	0.249934	7.31685
CNP0290268.1	1.51171	29.7017	0.245973	7.30581
CNP0290268.2	1.51171	29.7017	0.245973	7.30581
CNP0282891.1	0.80762	22.4307	0.32543	7.29963
CNP0430727.1	7.12629	26.1643	0.278748	7.29324
CNP0415593.1	2.44036	18.4217	0.395807	7.29145
CNP0208141.1	2.36226	30.1927	0.241188	7.28212
CNP0309431.1	2.27152	29.1435	0.249757	7.2788
CNP0206276.1	1.53906	26.8087	0.271426	7.27658
CNP0259464.1	2.78149	17.5768	0.413959	7.27609
CNP0259464.2	2.78149	17.5768	0.413959	7.27609
CNP0259464.3	2.78149	17.5768	0.413959	7.27609
CNP0259464.4	2.78149	17.5768	0.413959	7.27609
CNP0136511.3	1.3949	21.4524	0.337142	7.2325
CNP0117237.1	1.46709	26.3234	0.274614	7.22878
CNP0224435.1	2.11251	18.4881	0.390761	7.22444
CNP0224435.2	2.11251	18.4881	0.390761	7.22444
CNP0295303.1	1.82622	31.366	0.230177	7.21974
CNP0295303.2	1.82622	31.366	0.230177	7.21974
CNP0295303.3	1.82622	31.366	0.230177	7.21974
CNP0370049.0	2.08222	25.2281	0.285856	7.21162
CNP0268802.1	1.84698	25.887	0.278457	7.20842
CNP0268802.2	1.84698	25.887	0.278457	7.20842
CNP0244834.1	2.38558	20.8139	0.346042	7.20249
CNP0244834.2	2.38558	20.8139	0.346042	7.20249
CNP0244834.3	2.38558	20.8139	0.346042	7.20249
CNP0317879.1	1.81436	19.0104	0.378758	7.20035
CNP0353751.1	2.01945	21.1236	0.340651	7.1958
CNP0353751.2	2.01945	21.1236	0.340651	7.1958
CNP0353751.3	2.01945	21.1236	0.340651	7.1958
CNP0353751.4	2.01945	21.1236	0.340651	7.1958
CNP0355240.1	2.28062	26.8803	0.267581	7.19266
CNP0350385.1	1.55298	23.6416	0.304079	7.18892
CNP0266752.2	1.82112	26.3229	0.272855	7.18233
CNP0238600.1	1.74093	24.3353	0.295059	7.18035
CNP0431383.1	2.39549	22.636	0.316243	7.15846
CNP0427062.1	5.38182	29.2227	0.24495	7.1581
CNP0513470.1	3.06948	30.3131	0.23613	7.15784
CNP0513470.2	3.06948	30.3131	0.23613	7.15784
CNP0513470.3	3.06948	30.3131	0.23613	7.15784
CNP0508160.1	2.87092	17.6592	0.405227	7.15598
CNP0361083.0	1.31494	21.4584	0.332918	7.14387
CNP0259501.0	2.25466	22.9162	0.311731	7.14369
CNP0443759.1	3.07676	15.7598	0.45317	7.14186
CNP0393213.1	2.91621	18.1349	0.39344	7.13501
CNP0417844.1	3.667	22.6914	0.314414	7.13449
CNP0123129.1	2.78266	20.9339	0.340806	7.13441
CNP0108845.1	1.26141	19.7865	0.359988	7.12289
CNP0108845.2	1.26141	19.7865	0.359988	7.12289
CNP0380506.1	1.44244	27.6611	0.256495	7.09493
CNP0380506.2	1.44244	27.6611	0.256495	7.09493
CNP0457181.0	1.69829	25.6727	0.276182	7.09033
CNP0409213.0	1.86977	21.3362	0.332227	7.08845
CNP0592440.0	0.55774	15.13	0.46789	7.07917
CNP0427447.0	1.2723	22.8906	0.309191	7.07755
CNP0130800.1	1.00391	25.3043	0.279409	7.07025
CNP0130800.2	1.00391	25.3043	0.279409	7.07025
CNP0423199.1	2.23112	25.8693	0.273182	7.06703
CNP0097692.1	3.88711	25.6054	0.275498	7.05425
CNP0252851.1	1.09036	27.1209	0.259722	7.04388
CNP0252851.2	1.09036	27.1209	0.259722	7.04388
CNP0252851.3	1.09036	27.1209	0.259722	7.04388
CNP0252851.4	1.09036	27.1209	0.259722	7.04388
CNP0252851.5	1.09036	27.1209	0.259722	7.04388
CNP0252851.6	1.09036	27.1209	0.259722	7.04388
CNP0252851.7	1.09036	27.1209	0.259722	7.04388
CNP0192054.1	2.14677	18.9177	0.371645	7.03065
CNP0192054.2	2.14677	18.9177	0.371645	7.03065
CNP0389118.1	1.53665	28.3667	0.24762	7.02417
CNP0279310.1	3.41665	27.7424	0.253046	7.02009
CNP0279310.2	3.41665	27.7424	0.253046	7.02009
CNP0279310.3	3.41665	27.7424	0.253046	7.02009
CNP0142785.1	1.69328	21.2706	0.329752	7.01404
CNP0293066.2	1.51293	17.2013	0.405341	6.97236
CNP0293066.3	1.51293	17.2013	0.405341	6.97236
CNP0293066.4	1.51293	17.2013	0.405341	6.97236
CNP0293066.5	1.51293	17.2013	0.405341	6.97236
CNP0317377.1	0.89849	22.766	0.305851	6.96301
CNP0391242.1	0.66623	19.2416	0.361716	6.95999
CNP0391242.2	0.66623	19.2416	0.361716	6.95999
CNP0223480.1	1.27012	20.8414	0.333782	6.95651
CNP0348468.2	1.71176	20.1816	0.344563	6.95384
CNP0348468.3	1.71176	20.1816	0.344563	6.95384
CNP0328703.1	2.48933	17.4661	0.398007	6.95165
CNP0541400.0	1.26137	20.14	0.345054	6.9494
CNP0324668.1	1.3893	28.3616	0.244514	6.93479
CNP0177816.0	1.21036	21.4461	0.323316	6.93386
CNP0228312.1	2.37753	26.3463	0.262951	6.92779
CNP0175832.1	1.70951	18.5527	0.373183	6.92353
CNP0175832.2	1.70951	18.5527	0.373183	6.92353
CNP0175832.3	1.70951	18.5527	0.373183	6.92353
CNP0158432.0	0.76211	27.8488	0.248505	6.92057
CNP0591965.1	1.67418	22.2041	0.311654	6.91999
CNP0334493.2	1.23994	20.9781	0.329398	6.91014
CNP0162944.1	1.99992	22.9664	0.300521	6.90191
CNP0162944.2	1.99992	22.9664	0.300521	6.90191
CNP0264386.1	1.25465	25.6558	0.269009	6.90163
CNP0122247.1	1.26877	30.753	0.224335	6.89897
CNP0314342.1	1.65543	24.033	0.287016	6.89785
CNP0314342.2	1.65543	24.033	0.287016	6.89785
CNP0248254.1	1.19781	21.7713	0.316817	6.89752
CNP0088366.1	4.8574	24.2781	0.284034	6.8958
CNP0251794.0	1.40714	27.7319	0.248652	6.89561
CNP0484468.1	1.74127	22.576	0.30502	6.88613
CNP0213941.1	0.97545	28.0419	0.245474	6.88356
CNP0598083.0	4.63798	28.7138	0.239454	6.87563
CNP0325456.1	1.41786	27.0286	0.254331	6.87423
CNP0425488.1	3.10288	25.8165	0.266234	6.87322
CNP0577550.1	1.47212	21.3429	0.321848	6.86915
CNP0443271.1	1.69253	22.4157	0.306388	6.86789
CNP0047721.1	2.75483	20.3778	0.336931	6.86591
CNP0262899.1	1.3135	23.3784	0.293	6.84986
CNP0262899.2	1.3135	23.3784	0.293	6.84986
CNP0262899.3	1.3135	23.3784	0.293	6.84986
CNP0262899.4	1.3135	23.3784	0.293	6.84986
CNP0122974.1	4.28768	23.743	0.288325	6.84572
CNP0122974.2	4.28768	23.743	0.288325	6.84572
CNP0115790.1	3.66111	18.018	0.379927	6.84553
CNP0188094.1	4.36277	35.0116	0.195293	6.8375
CNP0535747.0	1.55227	19.1528	0.356844	6.83455
CNP0114350.1	1.35561	18.8235	0.362897	6.831
CNP0114350.2	1.35561	18.8235	0.362897	6.831
CNP0114350.3	1.35561	18.8235	0.362897	6.831
CNP0114350.4	1.35561	18.8235	0.362897	6.831
CNP0252152.1	1.92552	17.2595	0.395392	6.82426
CNP0252152.2	1.92552	17.2595	0.395392	6.82426
CNP0598941.0	2.91963	24.7916	0.275097	6.82009
CNP0118350.1	3.64123	26.2947	0.259353	6.81961
CNP0216762.1	1.15377	22.4722	0.303394	6.81791
CNP0216762.2	1.15377	22.4722	0.303394	6.81791
CNP0592403.1	0.45895	19.8925	0.342502	6.81322
CNP0110497.1	0.72099	29.7706	0.228547	6.80397
CNP0565405.1	2.6678	23.6389	0.287701	6.80093
CNP0565405.2	2.6678	23.6389	0.287701	6.80093
CNP0462922.1	6.79337	24.0291	0.283	6.80024
CNP0230390.1	1.46438	21.3605	0.317963	6.79184
CNP0339318.1	1.54022	24.9354	0.272162	6.78648
CNP0335552.1	1.39389	20.5801	0.329754	6.78636
CNP0335552.2	1.39389	20.5801	0.329754	6.78636
CNP0335552.3	1.39389	20.5801	0.329754	6.78636
CNP0335552.4	1.39389	20.5801	0.329754	6.78636
CNP0335552.5	1.39389	20.5801	0.329754	6.78636
CNP0335552.6	1.39389	20.5801	0.329754	6.78636
CNP0373908.1	1.44378	24.6822	0.274664	6.77932
CNP0373908.2	1.44378	24.6822	0.274664	6.77932
CNP0370805.1	1.6681	23.2343	0.291657	6.77646
CNP0370805.2	1.6681	23.2343	0.291657	6.77646
CNP0204095.1	4.56895	21.2194	0.319075	6.77059
CNP0593892.0	1.1581	17.0638	0.396594	6.7674
CNP0172955.1	1.49995	24.8596	0.272166	6.76595
CNP0172955.2	1.49995	24.8596	0.272166	6.76595
CNP0254816.1	2.76659	24.0684	0.281002	6.76329
CNP0254816.2	2.76659	24.0684	0.281002	6.76329
CNP0303989.1	1.38348	22.5257	0.299898	6.75543
CNP0303989.2	1.38348	22.5257	0.299898	6.75543
CNP0278708.1	0.6794	25.7613	0.262039	6.75046
CNP0275496.1	1.70487	19.5543	0.34514	6.74897
CNP0275496.2	1.70487	19.5543	0.34514	6.74897
CNP0275496.3	1.70487	19.5543	0.34514	6.74897
CNP0115277.1	2.43905	29.0355	0.232397	6.74777
CNP0173683.1	0.95586	26.7989	0.251773	6.74722
CNP0432346.1	1.81614	26.1765	0.257444	6.73899
CNP0432346.2	1.81614	26.1765	0.257444	6.73899
CNP0602724.1	2.63589	18.3752	0.366612	6.73656
CNP0243210.1	1.404	27.8453	0.241606	6.72759
CNP0559897.0	0.56249	19.5373	0.34424	6.72554
CNP0278977.1	2.02402	21.3887	0.314094	6.71805
CNP0246738.1	1.16072	20.0842	0.334381	6.71577
CNP0164996.1	0.89419	26.716	0.25067	6.6969
CNP0424992.0	1.43415	21.8974	0.305634	6.69259
CNP0576052.1	1.22997	21.5301	0.310818	6.69195
CNP0104423.1	2.40234	26.6812	0.250743	6.69013
CNP0430362.1	0.69266	24.0861	0.277637	6.68721
CNP0361671.1	1.36787	17.3828	0.384591	6.68527
CNP0361671.2	1.36787	17.3828	0.384591	6.68527
CNP0361671.3	1.36787	17.3828	0.384591	6.68527
CNP0361671.4	1.36787	17.3828	0.384591	6.68527
CNP0361671.5	1.36787	17.3828	0.384591	6.68527
CNP0116920.1	2.12238	19.3734	0.344823	6.68039
CNP0116920.2	2.12238	19.3734	0.344823	6.68039
CNP0116920.3	2.12238	19.3734	0.344823	6.68039
CNP0043078.0	0.58419	19.9823	0.334074	6.67558
CNP0290626.0	0.75895	18.8633	0.353744	6.67278
CNP0232693.1	2.14624	29.5621	0.225634	6.67021
CNP0232693.2	2.14624	29.5621	0.225634	6.67021
CNP0232693.3	2.14624	29.5621	0.225634	6.67021
CNP0121241.1	1.3925	19.1993	0.347396	6.66977
CNP0206312.1	1.19255	24.4165	0.273012	6.66598
CNP0124585.0	1.4742	26.4211	0.252285	6.66565
CNP0314116.1	1.30611	26.1158	0.255123	6.66274
CNP0420043.0	2.81665	14.322	0.463959	6.64483
CNP0496748.0	2.24082	26.7834	0.247939	6.64065
CNP0245721.1	1.97015	24.682	0.268667	6.63123
CNP0122061.1	0.77092	26.1208	0.253679	6.62629
CNP0264965.1	1.73687	25.2259	0.26267	6.62608
CNP0505039.1	2.53867	33.8979	0.195458	6.62561
CNP0417850.1	1.55607	22.3961	0.295755	6.62378
CNP0417850.2	1.55607	22.3961	0.295755	6.62378
CNP0417850.3	1.55607	22.3961	0.295755	6.62378
CNP0358961.1	1.75074	18.4669	0.358348	6.61757
CNP0072735.1	1.87652	17.104	0.386033	6.60269
CNP0173450.1	1.4258	27.6039	0.239144	6.60131
CNP0520809.0	0.93041	15.7909	0.418011	6.60077
CNP0189681.1	1.12696	21.4855	0.306681	6.5892
CNP0115677.1	4.96308	25.1822	0.26161	6.58792
CNP0115677.2	4.96308	25.1822	0.26161	6.58792
CNP0115677.3	4.96308	25.1822	0.26161	6.58792
CNP0273360.3	2.3842	17.9391	0.366937	6.58251
CNP0198864.1	1.60419	25.5867	0.25723	6.58165
CNP0198864.2	1.60419	25.5867	0.25723	6.58165
CNP0186324.0	1.07754	19.7854	0.332519	6.57902
CNP0147899.2	1.39678	18.9439	0.346741	6.56862
CNP0479503.1	0.58475	25.9075	0.253426	6.56562
CNP0404979.1	1.82807	22.1836	0.295949	6.56522
CNP0457295.1	0.55975	24.1714	0.270752	6.54446
CNP0457295.2	0.55975	24.1714	0.270752	6.54446
CNP0457295.3	0.55975	24.1714	0.270752	6.54446
CNP0457295.4	0.55975	24.1714	0.270752	6.54446
CNP0457295.5	0.55975	24.1714	0.270752	6.54446
CNP0457295.6	0.55975	24.1714	0.270752	6.54446
CNP0457295.7	0.55975	24.1714	0.270752	6.54446
CNP0457295.8	0.55975	24.1714	0.270752	6.54446
CNP0559377.2	1.20912	16.0711	0.407105	6.54262
CNP0108688.1	1.31299	26.3714	0.248056	6.54161
CNP0289856.1	1.02191	25.868	0.252506	6.53182
CNP0193490.1	1.3226	26.2688	0.248471	6.52704
CNP0193490.2	1.3226	26.2688	0.248471	6.52704
CNP0193490.3	1.3226	26.2688	0.248471	6.52704
CNP0193490.4	1.3226	26.2688	0.248471	6.52704
CNP0193490.5	1.3226	26.2688	0.248471	6.52704
CNP0193490.6	1.3226	26.2688	0.248471	6.52704
CNP0193894.1	1.55323	25.1843	0.259139	6.52623
CNP0307498.0	0.88524	26.4256	0.24694	6.52555
CNP0097402.1	2.88685	22.6987	0.287309	6.52155
CNP0315450.2	1.29666	20.582	0.316719	6.5187
CNP0224649.1	0.99754	21.5249	0.302839	6.51858
CNP0346086.1	1.40532	21.1462	0.30808	6.51472
CNP0231368.0	0.87113	21.0391	0.309496	6.5115
CNP0180561.0	2.8012	26.2707	0.247802	6.50991
CNP0138773.0	1.10704	23.7483	0.274097	6.50935
CNP0149913.1	1.30621	22.5657	0.288375	6.50739
CNP0571277.1	0.78133	24.7416	0.262818	6.50254
CNP0426074.1	2.89433	24.3436	0.267065	6.50131
CNP0172693.1	1.66527	20.3131	0.319986	6.4999
CNP0172693.2	1.66527	20.3131	0.319986	6.4999
CNP0226836.1	1.83669	20.4493	0.317837	6.49955
CNP0162190.1	1.70215	34.4649	0.188517	6.49724
CNP0215046.1	2.19861	17.9849	0.361165	6.49552
CNP0599379.1	0.96423	23.5734	0.275488	6.49419
CNP0169671.1	7.47771	41.278	0.157264	6.49153
CNP0169671.2	7.47771	41.278	0.157264	6.49153
CNP0169671.3	7.47771	41.278	0.157264	6.49153
CNP0126068.1	1.45134	25.0434	0.258905	6.48387
CNP0498914.0	1.55928	19.8173	0.326985	6.47996
CNP0181197.1	1.57038	26.8491	0.241256	6.47751
CNP0317051.1	1.99933	21.5149	0.300883	6.47346
CNP0317051.2	1.99933	21.5149	0.300883	6.47346
CNP0317051.3	1.99933	21.5149	0.300883	6.47346
CNP0317051.4	1.99933	21.5149	0.300883	6.47346
CNP0317051.5	1.99933	21.5149	0.300883	6.47346
CNP0254912.1	1.45248	24.3603	0.265366	6.4644
CNP0502370.1	2.07268	25.1688	0.256828	6.46404
CNP0233574.1	1.33156	17.486	0.369519	6.46139
CNP0592668.1	3.04175	19.6719	0.327673	6.44595
CNP0252993.1	1.755	25.3763	0.253772	6.43978
CNP0075654.1	1.87078	23.2099	0.277314	6.43642
CNP0507378.0	2.40535	28.0904	0.229119	6.43604
CNP0230758.1	1.25745	25.8083	0.249078	6.42826
CNP0355498.1	2.55232	21.0739	0.304772	6.42273
CNP0183440.1	1.2633	22.8205	0.28129	6.41918
CNP0266866.1	1.58913	20.2431	0.31671	6.41118
CNP0266866.2	1.58913	20.2431	0.31671	6.41118
CNP0368104.1	1.4786	18.8585	0.339947	6.41089
CNP0368104.2	1.4786	18.8585	0.339947	6.41089
CNP0201010.1	1.39291	23.916	0.267997	6.40941
CNP0201010.2	1.39291	23.916	0.267997	6.40941
CNP0201010.3	1.39291	23.916	0.267997	6.40941
CNP0317477.1	1.97875	17.0895	0.374625	6.40215
CNP0237621.1	1.22804	28.6987	0.223058	6.40149
CNP0237621.2	1.22804	28.6987	0.223058	6.40149
CNP0237621.3	1.22804	28.6987	0.223058	6.40149
CNP0237621.4	1.22804	28.6987	0.223058	6.40149
CNP0075588.1	1.00467	24.0334	0.266298	6.40004
CNP0246913.1	1.75281	20.1149	0.31808	6.39815
CNP0306326.1	1.75653	25.593	0.24973	6.39133
CNP0410302.1	1.09119	22.954	0.278032	6.38195
CNP0194472.1	1.28733	25.9651	0.245786	6.38186
CNP0257362.1	1.05147	22.9565	0.277513	6.37072
CNP0257362.2	1.05147	22.9565	0.277513	6.37072
CNP0214998.1	1.29125	25.9396	0.245562	6.36979
CNP0299872.1	1.19399	26.3131	0.242021	6.36834
CNP0299872.2	1.19399	26.3131	0.242021	6.36834
CNP0495310.1	0.49821	15.0289	0.42368	6.36745
CNP0495310.2	0.49821	15.0289	0.42368	6.36745
CNP0570173.1	2.65983	24.7087	0.257657	6.36636
CNP0570173.2	2.65983	24.7087	0.257657	6.36636
CNP0168989.1	1.45007	26.2321	0.242659	6.36547
CNP0515009.0	3.37853	28.5183	0.222555	6.3469
CNP0215497.1	1.29917	25.2786	0.251042	6.34598
CNP0500274.1	0.56873	21.6355	0.293311	6.34595
CNP0500274.2	0.56873	21.6355	0.293311	6.34595
CNP0537672.1	0.7743	17.6341	0.359283	6.33562
CNP0537672.2	0.7743	17.6341	0.359283	6.33562
CNP0537672.3	0.7743	17.6341	0.359283	6.33562
CNP0537672.4	0.7743	17.6341	0.359283	6.33562
CNP0146225.1	1.62631	21.0934	0.300321	6.33481
CNP0026787.0	0.84982	19.4056	0.326428	6.33453
CNP0171506.0	0.84348	18.697	0.338702	6.33271
CNP0159607.1	1.14243	24.0185	0.263623	6.33183
CNP0159607.2	1.14243	24.0185	0.263623	6.33183
CNP0159607.3	1.14243	24.0185	0.263623	6.33183
CNP0464076.1	1.67924	29.5302	0.214326	6.32911
CNP0464076.2	1.67924	29.5302	0.214326	6.32911
CNP0214590.1	1.68283	23.6474	0.267318	6.32138
CNP0214590.2	1.68283	23.6474	0.267318	6.32138
CNP0214590.3	1.68283	23.6474	0.267318	6.32138
CNP0214590.4	1.68283	23.6474	0.267318	6.32138
CNP0214590.5	1.68283	23.6474	0.267318	6.32138
CNP0259307.1	0.70918	25.4346	0.248316	6.3158
CNP0259307.2	0.70918	25.4346	0.248316	6.3158
CNP0549664.0	0.88721	20.3388	0.310138	6.30784
CNP0244062.1	0.63575	24.0649	0.262014	6.30533
CNP0252062.0	1.4189	29.5017	0.213676	6.30379
CNP0596448.1	2.63881	31.2552	0.201618	6.30161
CNP0596448.2	2.63881	31.2552	0.201618	6.30161
CNP0596448.3	2.63881	31.2552	0.201618	6.30161
CNP0596448.4	2.63881	31.2552	0.201618	6.30161
CNP0230736.1	0.56573	23.7817	0.264944	6.30083
CNP0230736.2	0.56573	23.7817	0.264944	6.30083
CNP0230736.3	0.56573	23.7817	0.264944	6.30083
CNP0585176.1	1.84318	22.0108	0.286106	6.29743
CNP0118158.0	0.48822	17.1806	0.366291	6.2931
CNP0102566.1	0.73377	18.6199	0.337889	6.29145
CNP0102566.2	0.73377	18.6199	0.337889	6.29145
CNP0086207.1	1.15743	21.8924	0.287186	6.28719
CNP0585066.1	2.39751	19.0291	0.330372	6.2867
CNP0381423.1	1.23956	25.6128	0.245449	6.28663
CNP0381423.2	1.23956	25.6128	0.245449	6.28663
CNP0381423.3	1.23956	25.6128	0.245449	6.28663
CNP0381423.4	1.23956	25.6128	0.245449	6.28663
CNP0381423.5	1.23956	25.6128	0.245449	6.28663
CNP0205378.1	1.6592	18.3438	0.342399	6.28089
CNP0505809.1	1.68507	26.0077	0.241312	6.27597
CNP0281251.1	1.42447	19.3658	0.323875	6.27209
CNP0281251.2	1.42447	19.3658	0.323875	6.27209
CNP0297777.1	1.02167	16.4557	0.381117	6.27155
CNP0353088.0	2.23426	28.7684	0.217628	6.26082
CNP0345432.1	0.85992	26.956	0.232253	6.2606
CNP0345432.2	0.85992	26.956	0.232253	6.2606
CNP0384951.1	0.84426	18.5442	0.337528	6.25919
CNP0508641.0	1.70399	30.4346	0.20565	6.25888
CNP0345690.1	2.04749	22.3204	0.280043	6.25066
CNP0132861.0	1.63197	16.1876	0.386121	6.25036
CNP0221485.2	1.9711	21.616	0.289105	6.2493
CNP0424656.1	1.9711	21.616	0.288952	6.24599
CNP0424656.2	1.9711	21.616	0.288952	6.24599
CNP0357170.2	1.5441	20.1313	0.310249	6.24573
CNP0073110.1	1.71389	24.8135	0.251509	6.24084
CNP0286843.1	1.82083	23.175	0.268961	6.23317
CNP0361289.1	7.58528	44.3562	0.140493	6.23173
CNP0238574.1	1.47524	23.9244	0.260449	6.23108
CNP0238574.2	1.47524	23.9244	0.260449	6.23108
CNP0238574.3	1.47524	23.9244	0.260449	6.23108
CNP0238574.4	1.47524	23.9244	0.260449	6.23108
CNP0238574.5	1.47524	23.9244	0.260449	6.23108
CNP0238574.6	1.47524	23.9244	0.260449	6.23108
CNP0238574.7	1.47524	23.9244	0.260449	6.23108
CNP0600534.1	3.20387	27.023	0.230467	6.22791
CNP0102240.0	0.87161	17.9184	0.347252	6.22221
CNP0291773.0	1.12003	25.8974	0.240134	6.21883
CNP0222547.1	1.7654	21.6316	0.28715	6.21153
CNP0351756.0	2.32285	19.6994	0.315214	6.20952
CNP0576283.0	4.30029	30.7168	0.201904	6.20186
CNP0163369.1	0.4959	26.0111	0.238365	6.20014
CNP0163369.2	0.4959	26.0111	0.238365	6.20014
CNP0163369.3	0.4959	26.0111	0.238365	6.20014
CNP0187171.1	1.33914	25.6577	0.241417	6.19422
CNP0471815.0	0.63693	18.1174	0.341856	6.19355
CNP0559377.1	1.21398	15.2061	0.407105	6.19048
CNP0351249.1	2.17761	18.7099	0.330624	6.18596
CNP0351249.3	2.17761	18.7099	0.330624	6.18596
CNP0203333.1	1.25747	25.2174	0.245302	6.1859
CNP0226324.1	1.21425	21.4904	0.287649	6.18169
CNP0226324.2	1.21425	21.4904	0.287649	6.18169
CNP0226324.3	1.21425	21.4904	0.287649	6.18169
CNP0226324.4	1.21425	21.4904	0.287649	6.18169
CNP0226324.5	1.21425	21.4904	0.287649	6.18169
CNP0226324.6	1.21425	21.4904	0.287649	6.18169
CNP0181399.1	1.05058	25.0371	0.246888	6.18137
CNP0132102.1	1.35928	22.1472	0.278937	6.17767
CNP0132102.2	1.35928	22.1472	0.278937	6.17767
CNP0233648.0	1.11858	22.5346	0.274097	6.17667
CNP0098723.1	1.69775	17.4291	0.354326	6.17559
CNP0233300.1	1.36824	20.1782	0.305707	6.16863
CNP0112904.1	2.04388	25.8272	0.238739	6.16596
CNP0312365.1	0.63639	23.4115	0.263205	6.16201
CNP0312365.2	0.63639	23.4115	0.263205	6.16201
CNP0312365.3	0.63639	23.4115	0.263205	6.16201
CNP0312365.4	0.63639	23.4115	0.263205	6.16201
CNP0603959.1	1.70172	15.697	0.392461	6.16046
CNP0266853.0	1.23363	25.0456	0.245843	6.15727
CNP0311777.1	0.87444	20.0657	0.30659	6.15194
CNP0126106.1	1.35137	20.0097	0.307442	6.15182
CNP0284388.1	2.26499	20.2396	0.30391	6.15102
CNP0130569.1	1.55191	21.4614	0.286253	6.14339
CNP0130569.2	1.55191	21.4614	0.286253	6.14339
CNP0413801.1	2.1098	28.0414	0.219079	6.14328
CNP0413801.2	2.1098	28.0414	0.219079	6.14328
CNP0413801.3	2.1098	28.0414	0.219079	6.14328
CNP0413801.4	2.1098	28.0414	0.219079	6.14328
CNP0370175.1	1.96665	18.3679	0.334129	6.13723
CNP0370175.2	1.96665	18.3679	0.334129	6.13723
CNP0370175.3	1.96665	18.3679	0.334129	6.13723
CNP0370175.4	1.96665	18.3679	0.334129	6.13723
CNP0393382.1	1.58494	15.9723	0.384237	6.13713
CNP0376972.0	0.826	16.1344	0.380356	6.13682
CNP0193740.1	1.5479	16.467	0.372241	6.12968
CNP0107773.1	4.4247	23.8591	0.256846	6.12812
CNP0274926.1	1.61204	16.4544	0.372162	6.12369
CNP0299055.1	1.49924	20.3729	0.300549	6.12305
CNP0255181.1	1.60387	23.253	0.263225	6.12076
CNP0576244.1	1.11989	20.5742	0.297489	6.12061
CNP0370312.1	1.31218	18.488	0.331005	6.11961
CNP0111331.1	1.79521	22.7599	0.268667	6.11482
CNP0282671.1	2.16592	17.7121	0.345151	6.11334
CNP0282671.2	2.16592	17.7121	0.345151	6.11334
CNP0105639.1	1.37277	20.6749	0.295301	6.10532
CNP0105639.2	1.37277	20.6749	0.295301	6.10532
CNP0135456.1	1.68148	20.3461	0.300066	6.10517
CNP0170748.1	0.66593	16.7506	0.36432	6.10258
CNP0170748.2	0.66593	16.7506	0.36432	6.10258
CNP0170748.3	0.66593	16.7506	0.36432	6.10258
CNP0420957.1	2.36654	18.0874	0.337282	6.10056
CNP0420957.2	2.36654	18.0874	0.337282	6.10056
CNP0306591.1	1.84721	14.7418	0.413686	6.09846
CNP0324881.1	1.72481	19.7414	0.308898	6.09809
CNP0339903.1	1.84512	25.978	0.23459	6.09418
CNP0086333.1	1.60917	21.0373	0.289348	6.08708
CNP0081720.1	0.70805	21.9087	0.277789	6.08598
CNP0585735.1	1.35379	13.5539	0.448897	6.08428
CNP0143628.0	0.45361	13.0004	0.467986	6.08399
CNP0257240.1	0.84117	22.4104	0.27148	6.08398
CNP0257240.2	0.84117	22.4104	0.27148	6.08398
CNP0596315.0	0.72187	13.5571	0.448319	6.07792
CNP0165152.1	1.15248	23.4483	0.259017	6.07349
CNP0166821.1	2.07444	20.8527	0.291236	6.07307
CNP0166821.2	2.07444	20.8527	0.291236	6.07307
CNP0181529.1	1.32664	21.5426	0.281842	6.07161
CNP0181529.2	1.32664	21.5426	0.281842	6.07161
CNP0181529.3	1.32664	21.5426	0.281842	6.07161
CNP0181529.4	1.32664	21.5426	0.281842	6.07161
CNP0273108.2	1.27857	24.0004	0.25295	6.07089
CNP0115354.1	1.34791	21.8799	0.277107	6.06306
CNP0115354.2	1.34791	21.8799	0.277107	6.06306
CNP0115354.3	1.34791	21.8799	0.277107	6.06306
CNP0538342.2	1.74808	14.7387	0.411274	6.06167
CNP0230308.1	0.78449	20.0747	0.301735	6.05724
CNP0547568.1	0.78251	19.9554	0.303485	6.05617
CNP0217948.1	0.75036	21.8895	0.276671	6.05617
CNP0079906.1	1.22499	16.1929	0.373838	6.05351
CNP0474230.1	2.91397	18.4589	0.327673	6.04849
CNP0204324.1	1.96991	14.9766	0.403836	6.0481
CNP0104108.1	1.1543	22.7577	0.265737	6.04758
CNP0438159.0	0.84455	19.0734	0.317063	6.04748
CNP0253133.1	0.82247	20.6788	0.292433	6.04718
CNP0253133.2	0.82247	20.6788	0.292433	6.04718
CNP0499606.1	1.21752	17.4729	0.346047	6.04645
CNP0212171.0	0.84985	18.9577	0.318886	6.04535
CNP0248087.1	1.43261	29.8579	0.202279	6.03962
CNP0255586.1	1.15207	18.3758	0.328564	6.03764
CNP0496586.1	1.52767	17.0211	0.354589	6.03551
CNP0246951.1	1.06835	23.4358	0.257258	6.02906
CNP0246951.2	1.06835	23.4358	0.257258	6.02906
CNP0483575.1	2.01014	24.0483	0.250525	6.02471
CNP0280761.1	0.97831	21.4883	0.280346	6.02417
CNP0280761.2	0.97831	21.4883	0.280346	6.02417
CNP0150278.1	1.54419	15.9337	0.378075	6.02413
CNP0150278.2	1.54419	15.9337	0.378075	6.02413
CNP0556620.0	0.83518	20.1072	0.299566	6.02341
CNP0598657.0	0.67079	14.7154	0.409192	6.02141
CNP0206570.1	1.05888	18.2761	0.329331	6.01887
CNP0206570.2	1.05888	18.2761	0.329331	6.01887
CNP0148623.1	2.06949	24.8346	0.242354	6.01877
CNP0185095.1	2.335	17.3429	0.347005	6.01807
CNP0338406.1	1.98391	18.3713	0.327543	6.0174
CNP0351131.1	1.87681	24.1394	0.24919	6.0153
CNP0077262.1	1.70557	18.1702	0.331052	6.01527
CNP0254664.1	1.79643	19.5478	0.307456	6.0101
CNP0254664.2	1.79643	19.5478	0.307456	6.0101
CNP0254664.3	1.79643	19.5478	0.307456	6.0101
CNP0254664.4	1.79643	19.5478	0.307456	6.0101
CNP0197198.0	1.48999	21.9389	0.273758	6.00595
CNP0273997.1	2.18969	21.5732	0.278306	6.00397
CNP0366525.1	1.34416	24.3427	0.246427	5.99871
CNP0366525.2	1.34416	24.3427	0.246427	5.99871
CNP0366525.3	1.34416	24.3427	0.246427	5.99871
CNP0366525.4	1.34416	24.3427	0.246427	5.99871
CNP0366525.5	1.34416	24.3427	0.246427	5.99871
CNP0139969.1	2.57859	23.9833	0.249965	5.99498
CNP0408606.1	1.61037	14.5888	0.410892	5.99443
CNP0545638.1	1.55243	17.2782	0.346864	5.99318
CNP0075381.1	1.54294	26.8483	0.223196	5.99242
CNP0153674.1	1.86323	23.9752	0.24987	5.9907
CNP0413468.1	2.34168	24.0834	0.248598	5.98709
CNP0413468.2	2.34168	24.0834	0.248598	5.98709
CNP0167670.1	0.742	23.2739	0.256727	5.97503
CNP0170563.1	1.52683	16.6862	0.35789	5.97183
CNP0170563.2	1.52683	16.6862	0.35789	5.97183
CNP0130664.0	1.61811	23.8753	0.249991	5.9686
CNP0305431.1	0.90846	24.3196	0.245279	5.96509
CNP0201158.1	1.251	24.2071	0.246275	5.9616
CNP0201158.2	1.251	24.2071	0.246275	5.9616
CNP0247054.1	1.80757	16.4305	0.362433	5.95495
CNP0432417.1	1.14217	15.7781	0.37706	5.9493
CNP0333639.1	2.41818	14.4868	0.410384	5.94514
CNP0163868.1	1.63867	24.2132	0.245413	5.94224
CNP0163868.2	1.63867	24.2132	0.245413	5.94224
CNP0531791.0	0.67079	14.7154	0.40373	5.94103
CNP0241890.1	0.55247	22.8665	0.259715	5.93879
CNP0241890.2	0.55247	22.8665	0.259715	5.93879
CNP0241890.3	0.55247	22.8665	0.259715	5.93879
CNP0241890.4	0.55247	22.8665	0.259715	5.93879
CNP0241890.5	0.55247	22.8665	0.259715	5.93879
CNP0241890.6	0.55247	22.8665	0.259715	5.93879
CNP0241890.7	0.55247	22.8665	0.259715	5.93879
CNP0241890.9	0.55247	22.8665	0.259715	5.93879
CNP0241890.10	0.55247	22.8665	0.259715	5.93879
CNP0241890.11	0.55247	22.8665	0.259715	5.93879
CNP0241890.12	0.55247	22.8665	0.259715	5.93879
CNP0241890.13	0.55247	22.8665	0.259715	5.93879
CNP0241890.14	0.55247	22.8665	0.259715	5.93879
CNP0421626.1	1.41553	13.6818	0.433997	5.93787
CNP0356949.1	2.12974	18.6827	0.317732	5.9361
CNP0032156.0	3.63915	23.6864	0.250542	5.93446
CNP0100336.1	2.17047	23.947	0.24773	5.93238
CNP0271753.1	1.80047	23.746	0.249748	5.93051
CNP0195185.1	1.4701	26.8798	0.220483	5.92655
CNP0195185.2	1.4701	26.8798	0.220483	5.92655
CNP0195185.3	1.4701	26.8798	0.220483	5.92655
CNP0195185.4	1.4701	26.8798	0.220483	5.92655
CNP0246866.1	1.30303	18.3795	0.322451	5.92647
CNP0586738.1	3.5082	16.0125	0.370076	5.92586
CNP0586738.2	3.5082	16.0125	0.370076	5.92586
CNP0235753.1	1.43825	19.1578	0.309249	5.92453
CNP0235753.2	1.43825	19.1578	0.309249	5.92453
CNP0235753.5	1.43825	19.1578	0.309249	5.92453
CNP0235753.6	1.43825	19.1578	0.309249	5.92453
CNP0034718.1	1.07992	23.4189	0.252836	5.92113
CNP0121924.0	1.59498	29.6904	0.199413	5.92064
CNP0588612.1	1.49172	18.7959	0.314776	5.91648
CNP0318889.1	2.65742	18.5326	0.319164	5.91494
CNP0213111.1	1.65055	18.019	0.328236	5.91448
CNP0213111.2	1.65055	18.019	0.328236	5.91448
CNP0392040.1	1.98066	17.11	0.34567	5.91441
CNP0224188.1	2.12783	27.2685	0.216787	5.91146
CNP0398873.1	1.47257	20.8663	0.283275	5.91091
CNP0542298.1	1.19967	19.8881	0.297099	5.90875
CNP0542298.2	1.19967	19.8881	0.297099	5.90875
CNP0238564.4	0.85613	24.0171	0.245572	5.89792
CNP0184764.1	1.39261	25.1506	0.234378	5.89475
CNP0111048.1	1.72004	23.8301	0.247237	5.89167
CNP0532604.1	2.15552	12.3319	0.477739	5.89142
CNP0118652.0	1.5245	23.6569	0.249015	5.89092
CNP0335686.1	1.46519	22.5047	0.261651	5.88836
CNP0335686.2	1.46519	22.5047	0.261651	5.88836
CNP0154727.0	0.92433	18.5387	0.317503	5.88611
CNP0303714.1	2.00177	16.9388	0.347463	5.88561
CNP0303714.2	2.00177	16.9388	0.347463	5.88561
CNP0273885.1	1.3975	28.0545	0.209666	5.88207
CNP0273885.2	1.3975	28.0545	0.209666	5.88207
CNP0273885.3	1.3975	28.0545	0.209666	5.88207
CNP0423047.1	1.09209	21.0414	0.279447	5.87997
CNP0423047.2	1.09209	21.0414	0.279447	5.87997
CNP0423047.3	1.09209	21.0414	0.279447	5.87997
CNP0206219.1	1.33228	18.9345	0.310202	5.87353
CNP0236858.1	1.64564	23.7808	0.246986	5.87352
CNP0420255.1	2.95095	22.3921	0.262143	5.86994
CNP0586425.1	1.75448	14.1156	0.41569	5.86771
CNP0108492.1	1.37215	19.4274	0.30193	5.86572
CNP0529579.1	1.60588	15.5952	0.376118	5.86563
CNP0529579.2	1.60588	15.5952	0.376118	5.86563
CNP0529579.3	1.60588	15.5952	0.376118	5.86563
CNP0348195.1	0.95978	17.9623	0.326372	5.86238
CNP0165386.1	1.95907	16.9696	0.345206	5.858
CNP0285543.1	1.58351	16.5901	0.353083	5.85766
CNP0285543.2	1.58351	16.5901	0.353083	5.85766
CNP0253903.1	1.12459	23.0154	0.254508	5.85759
CNP0253903.2	1.12459	23.0154	0.254508	5.85759
CNP0077664.1	1.09651	19.514	0.300113	5.85638
CNP0247157.1	0.48004	24.5645	0.238378	5.85565
CNP0304247.1	1.09892	24.1479	0.24244	5.85442
CNP0304247.2	1.09892	24.1479	0.24244	5.85442
CNP0304247.3	1.09892	24.1479	0.24244	5.85442
CNP0304247.4	1.09892	24.1479	0.24244	5.85442
CNP0304247.5	1.09892	24.1479	0.24244	5.85442
CNP0140548.0	1.21394	19.7843	0.295889	5.85395
CNP0010351.1	1.4133	23.7686	0.246216	5.85222
CNP0226245.1	1.41257	24.2494	0.241253	5.85025
CNP0085323.1	2.53221	19.1333	0.305711	5.84926
CNP0085323.2	2.53221	19.1333	0.305711	5.84926
CNP0168489.1	1.68844	15.3678	0.380541	5.84806
CNP0168489.2	1.68844	15.3678	0.380541	5.84806
CNP0374679.0	0.95736	18.1229	0.322688	5.84804
CNP0295877.1	1.77417	20.6438	0.283243	5.8472
CNP0295877.2	1.77417	20.6438	0.283243	5.8472
CNP0295877.3	1.77417	20.6438	0.283243	5.8472
CNP0433583.1	1.39812	15.7413	0.371136	5.84217
CNP0154890.1	1.10775	18.293	0.319289	5.84074
CNP0343428.1	1.67936	13.6356	0.428098	5.83739
CNP0552565.1	2.23015	18.7754	0.310668	5.83292
CNP0017768.0	1.06478	21.5421	0.270723	5.83195
CNP0180142.1	2.12876	15.5549	0.374838	5.83058
CNP0150836.1	1.21041	18.2043	0.32027	5.83028
CNP0122694.1	2.15191	22.0563	0.264312	5.82974
CNP0321166.2	1.15227	22.434	0.259819	5.82879
CNP0075232.1	3.71132	20.3427	0.286411	5.82637
CNP0126111.1	1.80537	25.7208	0.226336	5.82154
CNP0439552.1	1.65671	13.1481	0.442615	5.81956
CNP0482839.1	1.01113	23.8947	0.24346	5.8174
CNP0170792.1	1.80128	23.2762	0.249831	5.81512
CNP0225620.1	0.90258	22.2754	0.261018	5.81429
CNP0471296.1	1.4727	22.6409	0.256682	5.81152
CNP0535754.1	0.66002	16.2003	0.358719	5.81135
CNP0159744.1	1.42403	26.2125	0.221593	5.8085
CNP0159744.2	1.42403	26.2125	0.221593	5.8085
CNP0159744.3	1.42403	26.2125	0.221593	5.8085
CNP0159744.4	1.42403	26.2125	0.221593	5.8085
CNP0159744.5	1.42403	26.2125	0.221593	5.8085
CNP0271273.1	2.128	14.3435	0.404896	5.80764
CNP0271273.2	2.128	14.3435	0.404896	5.80764
CNP0271273.3	2.128	14.3435	0.404896	5.80764
CNP0183882.1	0.67016	23.5138	0.246981	5.80747
CNP0183882.2	0.67016	23.5138	0.246981	5.80747
CNP0266301.1	1.17274	23.2325	0.249789	5.80322
CNP0383193.2	1.04978	21.6133	0.268475	5.80262
CNP0420032.0	1.30199	34.9446	0.166003	5.80091
CNP0425134.1	1.15747	19.6628	0.294996	5.80045
CNP0514962.1	4.9753	19.6662	0.294892	5.79939
CNP0228234.1	1.44838	22.4667	0.258101	5.79868
CNP0303746.1	0.80919	23.1281	0.250588	5.79563
CNP0530302.1	1.183	20.3667	0.284438	5.79305
CNP0244415.1	0.6279	15.9878	0.362314	5.79262
CNP0321407.0	0.66932	21.957	0.263766	5.79152
CNP0428806.1	2.08482	23.7412	0.243744	5.78677
CNP0165798.1	2.05243	14.9186	0.387825	5.78579
CNP0264337.1	1.42789	17.7904	0.325124	5.78408
CNP0264337.2	1.42789	17.7904	0.325124	5.78408
CNP0517820.0	0.8419	20.9528	0.276023	5.78345
CNP0280355.1	1.57622	21.3184	0.271193	5.7814
CNP0280355.2	1.57622	21.3184	0.271193	5.7814
CNP0153527.0	1.4895	26.4461	0.218476	5.77783
CNP0482678.1	0.5202	16.5272	0.349524	5.77665
CNP0482678.2	0.5202	16.5272	0.349524	5.77665
CNP0226200.1	0.47785	21.6731	0.266481	5.77547
CNP0226200.2	0.47785	21.6731	0.266481	5.77547
CNP0215720.1	1.18817	23.2242	0.248627	5.77416
CNP0306166.1	2.0439	19.4817	0.296301	5.77246
CNP0212124.1	1.22046	20.169	0.286055	5.76945
CNP0233001.1	1.08978	26.6434	0.216507	5.76847
CNP0217339.1	0.86175	20.4454	0.281619	5.75781
CNP0217339.2	0.86175	20.4454	0.281619	5.75781
CNP0592818.0	0.65484	18.2683	0.31514	5.75706
CNP0221423.1	1.30559	23.3658	0.246108	5.75051
CNP0221423.2	1.30559	23.3658	0.246108	5.75051
CNP0274084.2	0.61399	22.1603	0.259461	5.74971
CNP0274084.3	0.61399	22.1603	0.259461	5.74971
CNP0274084.4	0.61399	22.1603	0.259461	5.74971
CNP0274084.5	0.61399	22.1603	0.259461	5.74971
CNP0274084.6	0.61399	22.1603	0.259461	5.74971
CNP0201004.0	0.70612	16.4085	0.350071	5.74413
CNP0132786.0	1.27722	18.4278	0.311645	5.74291
CNP0553230.0	1.40708	21.761	0.263887	5.74246
CNP0221560.1	3.84019	19.9927	0.287189	5.7417
CNP0535609.1	1.05199	13.5837	0.422525	5.73943
CNP0417249.1	2.27313	15.9857	0.358886	5.73704
CNP0550258.0	1.54661	22.2733	0.257508	5.73554
CNP0549184.1	1.07992	23.4189	0.244785	5.73259
CNP0075915.1	2.39908	19.6969	0.290843	5.72872
CNP0080629.1	1.43346	22.2083	0.257361	5.71557
CNP0080629.2	1.43346	22.2083	0.257361	5.71557
CNP0289656.1	0.62885	22.7748	0.250932	5.71493
CNP0289656.2	0.62885	22.7748	0.250932	5.71493
CNP0101716.1	4.20528	22.4705	0.254289	5.71402
CNP0426489.0	1.24258	15.6851	0.364251	5.71333
CNP0163711.1	0.50887	14.5684	0.392112	5.71246
CNP0163711.2	0.50887	14.5684	0.392112	5.71246
CNP0571715.1	1.96041	17.397	0.328327	5.71189
CNP0204516.0	2.83553	28.838	0.198012	5.71029
CNP0136511.1	0.98949	16.9371	0.337142	5.71021
CNP0136511.2	0.98949	16.9371	0.337142	5.71021
CNP0227356.1	0.80681	19.4895	0.292923	5.70892
CNP0139605.1	1.17695	23.7754	0.240084	5.70808
CNP0423011.1	1.34157	20.0504	0.284625	5.70684
CNP0067642.1	2.49084	22.5978	0.252473	5.70534
CNP0381759.1	0.90295	16.2625	0.350743	5.70394
CNP0381759.2	0.90295	16.2625	0.350743	5.70394
CNP0381759.3	0.90295	16.2625	0.350743	5.70394
CNP0224889.1	3.96682	22.3114	0.255631	5.70349
CNP0303634.1	1.20278	23.4723	0.242901	5.70144
CNP0133640.1	1.71808	19.2502	0.296145	5.70084
CNP0112846.1	4.50728	15.4364	0.369191	5.69898
CNP0229221.1	1.27466	14.7801	0.385421	5.69655
CNP0229221.2	1.27466	14.7801	0.385421	5.69655
CNP0177159.1	1.62133	27.5716	0.206535	5.6945
CNP0367601.0	0.49947	15.1567	0.375662	5.69378
CNP0287393.1	1.38443	18.8451	0.302033	5.69186
CNP0287393.2	1.38443	18.8451	0.302033	5.69186
CNP0287393.3	1.38443	18.8451	0.302033	5.69186
CNP0287393.4	1.38443	18.8451	0.302033	5.69186
CNP0228882.1	0.86807	22.8591	0.248937	5.69048
CNP0583072.1	1.4391	20.0967	0.283118	5.68972
CNP0542156.1	1.0584	16.4822	0.345054	5.68725
CNP0542156.2	1.0584	16.4822	0.345054	5.68725
CNP0542156.3	1.0584	16.4822	0.345054	5.68725
CNP0275881.0	1.08735	21.2676	0.267358	5.68608
CNP0392301.1	1.49619	16.8809	0.336794	5.68539
CNP0584325.1	1.4962	16.2771	0.349265	5.68503
CNP0480532.1	4.16666	28.1453	0.201904	5.68265
CNP0145426.1	1.54497	20.259	0.28043	5.68125
CNP0145426.2	1.54497	20.259	0.28043	5.68125
CNP0291061.1	1.86306	23.287	0.243861	5.67878
CNP0318481.1	1.1542	25.387	0.223682	5.67863
CNP0296699.1	1.61769	15.4127	0.368332	5.67698
CNP0580750.0	2.63399	16.2036	0.350342	5.6768
CNP0323719.1	0.65494	18.8951	0.3004	5.67609
CNP0285283.1	1.69005	21.2529	0.266874	5.67184
CNP0285283.2	1.69005	21.2529	0.266874	5.67184
CNP0237402.1	0.81589	22.8113	0.248576	5.67035
CNP0313412.1	3.14029	16.4575	0.344379	5.66761
CNP0322048.1	1.11932	18.4112	0.307808	5.66711
CNP0322048.2	1.11932	18.4112	0.307808	5.66711
CNP0322048.3	1.11932	18.4112	0.307808	5.66711
CNP0062522.0	1.16223	21.2786	0.265975	5.65956
CNP0180637.1	2.10318	25.4169	0.222635	5.6587
CNP0212277.1	1.23365	18.6702	0.303041	5.65784
CNP0298186.1	2.93036	27.1936	0.207985	5.65586
CNP0298186.2	2.93036	27.1936	0.207985	5.65586
CNP0334263.0	1.30188	15.9831	0.353798	5.65477
CNP0258678.0	0.6628	14.6263	0.386482	5.65282
CNP0282432.1	1.29362	17.2616	0.327472	5.65269
CNP0232634.1	1.24193	21.9579	0.257407	5.65213
CNP0232634.2	1.24193	21.9579	0.257407	5.65213
CNP0232634.4	1.24193	21.9579	0.257407	5.65213
CNP0232634.5	1.24193	21.9579	0.257407	5.65213
CNP0232634.6	1.24193	21.9579	0.257407	5.65213
CNP0232634.7	1.24193	21.9579	0.257407	5.65213
CNP0232634.8	1.24193	21.9579	0.257407	5.65213
CNP0232634.9	1.24193	21.9579	0.257407	5.65213
CNP0232634.10	1.24193	21.9579	0.257407	5.65213
CNP0232634.11	1.24193	21.9579	0.257407	5.65213
CNP0232634.12	1.24193	21.9579	0.257407	5.65213
CNP0232634.13	1.24193	21.9579	0.257407	5.65213
CNP0464462.0	0.13801	13.6384	0.414348	5.65104
CNP0075412.1	1.12546	19.1649	0.294817	5.65015
CNP0136566.1	0.97263	23.2921	0.242562	5.6498
CNP0136566.2	0.97263	23.2921	0.242562	5.6498
CNP0136566.3	0.97263	23.2921	0.242562	5.6498
CNP0243943.1	4.2159	25.9667	0.21756	5.64932
CNP0246421.1	0.90335	26.4684	0.213319	5.64623
CNP0118375.0	2.09878	28.6707	0.196625	5.63738
CNP0311817.1	1.53477	18.035	0.312382	5.63381
CNP0311817.2	1.53477	18.035	0.312382	5.63381
CNP0244560.1	2.15137	20.6686	0.272422	5.63059
CNP0255508.1	1.29004	18.5214	0.303886	5.62839
CNP0255508.2	1.29004	18.5214	0.303886	5.62839
CNP0227420.1	2.25425	14.107	0.398891	5.62716
CNP0227420.2	2.25425	14.107	0.398891	5.62716
CNP0227420.3	2.25425	14.107	0.398891	5.62716
CNP0227420.4	2.25425	14.107	0.398891	5.62716
CNP0227420.5	2.25425	14.107	0.398891	5.62716
CNP0227420.6	2.25425	14.107	0.398891	5.62716
CNP0212802.1	1.76917	20.9433	0.268667	5.62677
CNP0156586.1	1.08538	21.7225	0.258985	5.6258
CNP0348997.1	1.79768	23.2607	0.241856	5.62573
CNP0244239.1	0.88564	20.5888	0.273173	5.6243
CNP0319204.1	0.54956	17.5117	0.321055	5.62222
CNP0319204.2	0.54956	17.5117	0.321055	5.62222
CNP0092043.1	2.33661	15.6598	0.358915	5.62052
CNP0092556.1	0.97099	18.4712	0.304219	5.61928
CNP0092556.2	0.97099	18.4712	0.304219	5.61928
CNP0527755.1	1.75715	20.8184	0.26963	5.61326
CNP0130893.1	0.83724	20.2009	0.277842	5.61267
CNP0130893.2	0.83724	20.2009	0.277842	5.61267
CNP0130893.3	0.83724	20.2009	0.277842	5.61267
CNP0332930.3	2.10947	15.3659	0.365261	5.61257
CNP0567432.0	0.76042	21.8395	0.25696	5.61188
CNP0176003.1	0.51709	22.7391	0.24674	5.61064
CNP0176003.2	0.51709	22.7391	0.24674	5.61064
CNP0176003.3	0.51709	22.7391	0.24674	5.61064
CNP0176003.4	0.51709	22.7391	0.24674	5.61064
CNP0176003.5	0.51709	22.7391	0.24674	5.61064
CNP0176003.6	0.51709	22.7391	0.24674	5.61064
CNP0176003.7	0.51709	22.7391	0.24674	5.61064
CNP0285200.1	1.2592	21.5764	0.259713	5.60369
CNP0321118.0	1.03063	17.7102	0.31615	5.59909
CNP0213588.1	1.31988	21.9056	0.255539	5.59774
CNP0596196.0	0.90046	18.7438	0.298462	5.59433
CNP0279579.1	1.43057	19.1342	0.292319	5.5933
CNP0351033.1	3.52651	22.339	0.250249	5.59029
CNP0286577.1	1.23383	20.1449	0.277479	5.58978
CNP0286577.2	1.23383	20.1449	0.277479	5.58978
CNP0600378.1	3.64298	22.2607	0.250961	5.58658
CNP0320860.1	1.8715	16.0777	0.347463	5.58642
CNP0585849.1	1.45148	16.2656	0.343396	5.58556
CNP0229493.1	2.42513	16.035	0.348228	5.58385
CNP0229493.2	2.42513	16.035	0.348228	5.58385
CNP0229493.3	2.42513	16.035	0.348228	5.58385
CNP0229493.4	2.42513	16.035	0.348228	5.58385
CNP0229493.5	2.42513	16.035	0.348228	5.58385
CNP0524542.0	0.1705	12.945	0.431216	5.5821
CNP0327024.1	1.87734	19.1288	0.291764	5.58111
CNP0327024.2	1.87734	19.1288	0.291764	5.58111
CNP0387627.1	2.0866	13.8528	0.402856	5.58068
CNP0213939.1	0.60114	17.3322	0.321884	5.57894
CNP0213939.2	0.60114	17.3322	0.321884	5.57894
CNP0476938.1	1.57212	21.0683	0.264757	5.57798
CNP0569821.0	1.85394	16.1572	0.345206	5.57756
CNP0484011.1	3.02142	24.701	0.225767	5.57668
CNP0484011.2	3.02142	24.701	0.225767	5.57668
CNP0208371.1	1.21528	18.9325	0.294406	5.57385
CNP0153415.0	0.57489	21.057	0.264697	5.57373
CNP0132563.1	0.64521	22.8082	0.244358	5.57337
CNP0132563.2	0.64521	22.8082	0.244358	5.57337
CNP0088282.1	1.86661	17.3506	0.321196	5.57294
CNP0226023.1	1.0846	16.8201	0.331242	5.57154
CNP0226023.2	1.0846	16.8201	0.331242	5.57154
CNP0226023.3	1.0846	16.8201	0.331242	5.57154
CNP0226023.4	1.0846	16.8201	0.331242	5.57154
CNP0099460.1	2.48967	14.8737	0.37453	5.57064
CNP0005448.1	1.18841	22.9111	0.243102	5.56974
CNP0416280.1	0.97099	18.4712	0.301413	5.56744
CNP0416280.2	0.97099	18.4712	0.301413	5.56744
CNP0195423.1	0.97437	20.8681	0.266702	5.56556
CNP0195423.2	0.97437	20.8681	0.266702	5.56556
CNP0195423.3	0.97437	20.8681	0.266702	5.56556
CNP0195423.4	0.97437	20.8681	0.266702	5.56556
CNP0195423.5	0.97437	20.8681	0.266702	5.56556
CNP0195423.6	0.97437	20.8681	0.266702	5.56556
CNP0195423.7	0.97437	20.8681	0.266702	5.56556
CNP0195423.8	0.97437	20.8681	0.266702	5.56556
CNP0195423.9	0.97437	20.8681	0.266702	5.56556
CNP0195423.10	0.97437	20.8681	0.266702	5.56556
CNP0195423.11	0.97437	20.8681	0.266702	5.56556
CNP0577120.0	2.02732	23.7091	0.234529	5.56049
CNP0088817.1	2.25882	21.2679	0.261406	5.55956
CNP0144489.1	1.42027	12.5597	0.442452	5.55704
CNP0055295.1	1.17497	20.4395	0.271722	5.55385
CNP0055295.2	1.17497	20.4395	0.271722	5.55385
CNP0055295.3	1.17497	20.4395	0.271722	5.55385
CNP0055295.4	1.17497	20.4395	0.271722	5.55385
CNP0055295.5	1.17497	20.4395	0.271722	5.55385
CNP0055295.6	1.17497	20.4395	0.271722	5.55385
CNP0055295.7	1.17497	20.4395	0.271722	5.55385
CNP0055295.8	1.17497	20.4395	0.271722	5.55385
CNP0261060.0	0.65785	16.1261	0.344118	5.54928
CNP0072728.1	1.08195	19.9448	0.278193	5.54849
CNP0132054.0	0.99274	21.0468	0.263549	5.54686
CNP0290419.1	0.99964	25.9697	0.213551	5.54587
CNP0290419.2	0.99964	25.9697	0.213551	5.54587
CNP0290419.3	0.99964	25.9697	0.213551	5.54587
CNP0290419.4	0.99964	25.9697	0.213551	5.54587
CNP0182572.1	2.17931	16.403	0.338088	5.54566
CNP0303532.0	1.52626	15.4531	0.358741	5.54365
CNP0154450.1	1.86142	16.0597	0.345079	5.54187
CNP0096410.1	1.01541	17.5975	0.314814	5.53994
CNP0299318.1	1.82288	22.7121	0.243846	5.53827
CNP0266577.1	1.46939	15.8819	0.348684	5.53775
CNP0266577.2	1.46939	15.8819	0.348684	5.53775
CNP0551252.1	1.50297	20.3487	0.27212	5.53728
CNP0382627.1	1.00927	16.3798	0.337985	5.53613
CNP0239196.1	0.57476	14.8471	0.372828	5.53543
CNP0239196.2	0.57476	14.8471	0.372828	5.53543
CNP0239196.3	0.57476	14.8471	0.372828	5.53543
CNP0238548.1	2.10061	16.0828	0.343968	5.53197
CNP0412065.1	1.12483	22.5594	0.245217	5.53195
CNP0585255.1	1.25647	22.2558	0.248544	5.53156
CNP0585255.2	1.25647	22.2558	0.248544	5.53156
CNP0383807.1	0.74996	23.5218	0.234965	5.52679
CNP0383807.2	0.74996	23.5218	0.234965	5.52679
CNP0383807.3	0.74996	23.5218	0.234965	5.52679
CNP0383807.4	0.74996	23.5218	0.234965	5.52679
CNP0383807.5	0.74996	23.5218	0.234965	5.52679
CNP0383807.6	0.74996	23.5218	0.234965	5.52679
CNP0105885.1	1.00307	23.4125	0.236061	5.52676
CNP0499497.1	3.39215	22.0463	0.250687	5.52671
CNP0323392.1	2.57246	14.8477	0.372116	5.52509
CNP0478518.1	0.929	14.7145	0.375445	5.5245
CNP0081949.1	2.52387	18.3826	0.300488	5.52376
CNP0376698.1	0.28177	13.4635	0.410174	5.52239
CNP0376698.2	0.28177	13.4635	0.410174	5.52239
CNP0095799.1	2.74319	21.4089	0.257885	5.52104
CNP0494611.0	1.79938	20.1133	0.274056	5.51218
CNP0541172.1	0.85638	20.8259	0.264562	5.50974
CNP0176202.1	1.19553	18.4516	0.298442	5.50673
CNP0176202.2	1.19553	18.4516	0.298442	5.50673
CNP0405356.0	0.7945	19.2574	0.28595	5.50665
CNP0434681.1	0.51701	21.3025	0.258468	5.50602
CNP0176540.0	1.04398	24.7669	0.222267	5.50486
CNP0079284.1	1.90631	15.8627	0.347005	5.50443
CNP0148644.1	2.1826	13.6477	0.403111	5.50153
CNP0483132.1	2.08661	11.2575	0.488661	5.50108
CNP0498540.1	0.71672	19.7739	0.278151	5.50015
CNP0498540.2	0.71672	19.7739	0.278151	5.50015
CNP0200570.1	1.07151	22.0839	0.249022	5.49937
CNP0200570.2	1.07151	22.0839	0.249022	5.49937
CNP0230491.1	1.62718	14.291	0.384735	5.49825
CNP0230491.4	1.62718	14.291	0.384735	5.49825
CNP0230491.5	1.62718	14.291	0.384735	5.49825
CNP0230491.6	1.62718	14.291	0.384735	5.49825
CNP0230491.7	1.62718	14.291	0.384735	5.49825
CNP0097867.1	2.08907	14.8039	0.371289	5.49651
CNP0381585.1	1.51479	24.6993	0.222299	5.49064
CNP0381585.2	1.51479	24.6993	0.222299	5.49064
CNP0381585.3	1.51479	24.6993	0.222299	5.49064
CNP0182588.1	1.0043	22.9463	0.239249	5.48989
CNP0182588.2	1.0043	22.9463	0.239249	5.48989
CNP0182588.3	1.0043	22.9463	0.239249	5.48989
CNP0182588.4	1.0043	22.9463	0.239249	5.48989
CNP0182588.5	1.0043	22.9463	0.239249	5.48989
CNP0169683.0	1.11747	21.983	0.249643	5.48791
CNP0515852.0	0.44477	15.3481	0.357206	5.48242
CNP0541935.0	0.6756	14.3612	0.381688	5.48148
CNP0170287.1	1.7313	15.4865	0.353789	5.47894
CNP0170287.2	1.7313	15.4865	0.353789	5.47894
CNP0271415.1	1.62839	22.0162	0.24886	5.47894
CNP0543690.1	1.45319	19.9677	0.274329	5.47772
CNP0441100.0	4.93832	30.5603	0.179224	5.47714
CNP0293106.1	1.24352	19.4222	0.281963	5.47635
CNP0206193.1	0.44493	12.9269	0.423636	5.47631
CNP0552188.1	1.77618	15.4338	0.354792	5.4758
CNP0149992.1	0.93978	17.5716	0.31159	5.47514
CNP0186287.0	1.28996	20.6499	0.265087	5.47403
CNP0552691.1	1.53687	20.6688	0.264836	5.47385
CNP0072574.1	1.24361	17.8026	0.307354	5.47171
CNP0173481.1	0.67964	20.2426	0.270177	5.46908
CNP0197419.1	1.09431	19.318	0.283073	5.4684
CNP0391007.1	2.17184	17.8845	0.305694	5.46718
CNP0090362.1	1.63813	12.9062	0.423583	5.46684
CNP0445930.1	1.12861	20.5548	0.265927	5.46607
CNP0234291.1	1.91001	27.3397	0.199806	5.46262
CNP0094378.1	0.92198	17.0083	0.321134	5.46195
CNP0295476.1	1.37949	19.9865	0.273273	5.46176
CNP0256516.1	0.67139	16.6502	0.32785	5.45875
CNP0218812.1	0.92394	21.141	0.258181	5.4582
CNP0218812.2	0.92394	21.141	0.258181	5.4582
CNP0218812.3	0.92394	21.141	0.258181	5.4582
CNP0174898.1	1.06819	17.593	0.310146	5.45641
CNP0481602.1	1.07342	17.8517	0.30565	5.45638
CNP0075638.1	0.66936	22.555	0.241896	5.45597
CNP0520692.1	3.31939	31.9673	0.170657	5.45543
CNP0441680.0	0.56598	16.7487	0.325567	5.45281
CNP0111306.1	2.35905	24.3987	0.223428	5.45135
CNP0111306.2	2.35905	24.3987	0.223428	5.45135
CNP0479073.1	1.11508	12.6719	0.429631	5.44423
CNP0479073.2	1.11508	12.6719	0.429631	5.44423
CNP0046377.1	5.05544	22.2394	0.24469	5.44174
CNP0046377.2	5.05544	22.2394	0.24469	5.44174
CNP0570122.1	0.78431	15.9987	0.339977	5.43918
CNP0141085.1	1.35937	16.9365	0.321089	5.43812
CNP0141085.2	1.35937	16.9365	0.321089	5.43812
CNP0276987.0	1.25382	19.2308	0.282702	5.4366
CNP0583696.1	0.81421	20.2316	0.268655	5.43532
CNP0480936.0	2.54409	23.8559	0.227824	5.43495
CNP0484133.0	0.16798	13.4192	0.404937	5.43394
CNP0188220.1	0.87778	20.2492	0.268338	5.43362
CNP0188220.2	0.87778	20.2492	0.268338	5.43362
CNP0188220.4	0.87778	20.2492	0.268338	5.43362
CNP0188220.5	0.87778	20.2492	0.268338	5.43362
CNP0188220.6	0.87778	20.2492	0.268338	5.43362
CNP0188220.7	0.87778	20.2492	0.268338	5.43362
CNP0188220.8	0.87778	20.2492	0.268338	5.43362
CNP0188220.9	0.87778	20.2492	0.268338	5.43362
CNP0106678.1	1.25961	16.9682	0.320089	5.43135
CNP0106678.2	1.25961	16.9682	0.320089	5.43135
CNP0406383.0	1.46516	24.0657	0.225604	5.42931
CNP0189952.1	0.47785	21.6731	0.250499	5.42909
CNP0189952.2	0.47785	21.6731	0.250499	5.42909
CNP0189952.3	0.47785	21.6731	0.250499	5.42909
CNP0189952.4	0.47785	21.6731	0.250499	5.42909
CNP0313456.1	1.76565	13.5196	0.401496	5.42804
CNP0313456.2	1.76565	13.5196	0.401496	5.42804
CNP0602560.1	1.26258	19.0536	0.284638	5.42338
CNP0173587.0	1.01623	16.8883	0.320929	5.41996
CNP0326660.1	1.75051	20.7185	0.26154	5.41871
CNP0203547.2	1.10264	18.5137	0.292643	5.4179
CNP0136403.1	1.36217	24.304	0.222922	5.4179
CNP0305791.1	1.44231	21.2537	0.254794	5.4153
CNP0300994.1	0.84822	19.1992	0.28203	5.41476
CNP0426108.1	3.26486	18.6964	0.289577	5.41405
CNP0230914.1	0.99548	17.612	0.307403	5.414
CNP0161544.1	1.66644	13.6745	0.395879	5.41343
CNP0040922.0	0.66158	15.5961	0.347021	5.41219
CNP0468161.0	0.74491	16.7816	0.32247	5.41156
CNP0137268.1	2.48428	19.9095	0.271743	5.41027
CNP0243189.1	1.34225	20.9796	0.257845	5.40949
CNP0521258.1	1.11259	13.9667	0.387069	5.40609
CNP0521258.2	1.11259	13.9667	0.387069	5.40609
CNP0521258.3	1.11259	13.9667	0.387069	5.40609
CNP0202786.1	1.1314	26.603	0.203206	5.4059
CNP0254082.1	0.84951	18.8613	0.286604	5.40571
CNP0541665.0	0.69435	16.6995	0.323695	5.40555
CNP0368540.1	0.72473	18.0841	0.29869	5.40155
CNP0368540.2	0.72473	18.0841	0.29869	5.40155
CNP0220833.1	0.69684	17.8364	0.302797	5.40082
CNP0220833.2	0.69684	17.8364	0.302797	5.40082
CNP0220833.3	0.69684	17.8364	0.302797	5.40082
CNP0431035.1	1.06879	18.4714	0.292353	5.40018
CNP0548271.0	0.88137	15.0365	0.359081	5.39934
CNP0106638.1	0.31583	13.6324	0.396034	5.39887
CNP0356424.1	1.816	25.6867	0.21016	5.39832
CNP0319172.1	1.50949	19.9291	0.270744	5.39569
CNP0555979.1	7.15004	21.561	0.249994	5.39012
CNP0485823.1	1.07587	18.0632	0.298203	5.38651
CNP0073747.1	1.54954	21.4916	0.250624	5.38631
CNP0192625.1	1.01641	21.9085	0.245805	5.38521
CNP0192625.2	1.01641	21.9085	0.245805	5.38521
CNP0353160.0	0.34844	22.2575	0.24154	5.37608
CNP0254184.1	1.00239	18.8334	0.28541	5.37525
CNP0254184.2	1.00239	18.8334	0.28541	5.37525
CNP0261502.1	1.45471	23.2807	0.230833	5.37394
CNP0152196.0	2.23878	15.0985	0.355747	5.37125
CNP0204762.1	1.78374	17.5825	0.305477	5.37103
CNP0204762.3	1.78374	17.5825	0.305477	5.37103
CNP0204762.4	1.78374	17.5825	0.305477	5.37103
CNP0358866.1	1.15323	19.7433	0.271958	5.36934
CNP0327690.1	2.2901	14.3946	0.372907	5.36785
CNP0490117.1	0.93874	13.6226	0.393733	5.36367
CNP0604536.1	1.4895	13.1534	0.407613	5.36149
CNP0244997.1	1.31973	25.5815	0.209552	5.36066
CNP0244997.2	1.31973	25.5815	0.209552	5.36066
CNP0244997.3	1.31973	25.5815	0.209552	5.36066
CNP0301361.1	1.0078	16.5524	0.323782	5.35939
CNP0301361.2	1.0078	16.5524	0.323782	5.35939
CNP0571802.1	1.22245	20.536	0.260968	5.35924
CNP0548789.1	1.69508	15.9473	0.336042	5.35897
CNP0144612.1	0.52413	21.138	0.253278	5.35378
CNP0172776.1	0.74385	17.4944	0.305993	5.35315
CNP0172776.2	0.74385	17.4944	0.305993	5.35315
CNP0172776.3	0.74385	17.4944	0.305993	5.35315
CNP0191091.1	1.19083	14.7556	0.362561	5.34981
CNP0125169.1	1.45331	16.7463	0.319444	5.34952
CNP0125169.2	1.45331	16.7463	0.319444	5.34952
CNP0125169.3	1.45331	16.7463	0.319444	5.34952
CNP0125169.4	1.45331	16.7463	0.319444	5.34952
CNP0125169.5	1.45331	16.7463	0.319444	5.34952
CNP0125169.6	1.45331	16.7463	0.319444	5.34952
CNP0527478.1	1.61047	15.919	0.336036	5.34937
CNP0527478.2	1.61047	15.919	0.336036	5.34937
CNP0527478.3	1.61047	15.919	0.336036	5.34937
CNP0527478.4	1.61047	15.919	0.336036	5.34937
CNP0236590.1	1.57185	16.7633	0.319091	5.34902
CNP0236590.2	1.57185	16.7633	0.319091	5.34902
CNP0236590.3	1.57185	16.7633	0.319091	5.34902
CNP0236590.4	1.57185	16.7633	0.319091	5.34902
CNP0490034.1	1.12637	23.9404	0.22342	5.34877
CNP0580335.1	1.63663	29.7633	0.179707	5.34867
CNP0079747.1	1.28503	17.4928	0.305747	5.34835
CNP0079747.2	1.28503	17.4928	0.305747	5.34835
CNP0432889.1	1.86403	21.6632	0.246881	5.34824
CNP0002937.0	0.58596	15.2508	0.350683	5.34819
CNP0258026.3	1.1935	18.8072	0.284335	5.34753
CNP0258026.4	1.1935	18.8072	0.284335	5.34753
CNP0258026.5	1.1935	18.8072	0.284335	5.34753
CNP0258026.6	1.1935	18.8072	0.284335	5.34753
CNP0258026.7	1.1935	18.8072	0.284335	5.34753
CNP0258026.8	1.1935	18.8072	0.284335	5.34753
CNP0258026.9	1.1935	18.8072	0.284335	5.34753
CNP0258026.10	1.1935	18.8072	0.284335	5.34753
CNP0330236.0	0.63333	19.4734	0.2746	5.34739
CNP0545891.1	1.39372	15.3637	0.348022	5.3469
CNP0243590.1	1.62091	14.6938	0.363883	5.34682
CNP0243590.2	1.62091	14.6938	0.363883	5.34682
CNP0243590.3	1.62091	14.6938	0.363883	5.34682
CNP0121783.0	0.58671	22.14	0.241213	5.34047
CNP0585044.1	0.67378	15.709	0.339881	5.3392
CNP0585044.2	0.67378	15.709	0.339881	5.3392
CNP0246754.1	1.03603	16.0622	0.332277	5.33711
CNP0246754.2	1.03603	16.0622	0.332277	5.33711
CNP0246754.3	1.03603	16.0622	0.332277	5.33711
CNP0246754.4	1.03603	16.0622	0.332277	5.33711
CNP0310952.1	0.59373	19.5823	0.272502	5.33622
CNP0563021.1	1.8142	29.1145	0.183272	5.33588
CNP0329497.1	1.63282	13.3305	0.400221	5.33513
CNP0009967.0	0.94549	18.4609	0.28888	5.33299
CNP0328872.1	1.10903	18.2322	0.292466	5.33232
CNP0550192.1	1.063	15.1164	0.352728	5.33198
CNP0533046.0	0.44228	15.4849	0.34424	5.33051
CNP0214464.1	1.45627	18.9546	0.281219	5.33039
CNP0459450.1	0.9156	13.9701	0.381493	5.32948
CNP0365547.1	0.93751	20.6532	0.257935	5.32718
CNP0113654.1	0.79921	18.4566	0.288463	5.32407
CNP0113654.2	0.79921	18.4566	0.288463	5.32407
CNP0113442.1	4.09638	25.2707	0.210496	5.31939
CNP0090333.1	1.36751	20.4693	0.259859	5.31912
CNP0333318.1	1.09221	16.8338	0.315901	5.3178
CNP0436451.1	1.81262	17.8852	0.297219	5.31582
CNP0368589.1	1.00761	20.0753	0.264774	5.31541
CNP0368589.2	1.00761	20.0753	0.264774	5.31541
CNP0289274.0	0.27732	15.329	0.346745	5.31523
CNP0582924.1	1.16564	16.8126	0.316099	5.31444
CNP0598329.1	0.9816	17.8058	0.298441	5.314
CNP0598329.2	0.9816	17.8058	0.298441	5.314
CNP0598329.3	0.9816	17.8058	0.298441	5.314
CNP0119859.1	1.39922	16.6391	0.319287	5.31264
CNP0329184.1	1.17178	23.085	0.230061	5.31096
CNP0329184.2	1.17178	23.085	0.230061	5.31096
CNP0329184.3	1.17178	23.085	0.230061	5.31096
CNP0329184.4	1.17178	23.085	0.230061	5.31096
CNP0329184.5	1.17178	23.085	0.230061	5.31096
CNP0329184.6	1.17178	23.085	0.230061	5.31096
CNP0329184.7	1.17178	23.085	0.230061	5.31096
CNP0329184.8	1.17178	23.085	0.230061	5.31096
CNP0329184.9	1.17178	23.085	0.230061	5.31096
CNP0573595.0	0.65578	14.7372	0.360334	5.31032
CNP0189612.1	0.66527	21.4324	0.247746	5.30981
CNP0259274.1	1.14652	18.6039	0.285323	5.30813
CNP0329210.0	0.85355	19.361	0.274107	5.30699
CNP0253699.1	1.13857	21.2635	0.249579	5.30692
CNP0539428.1	0.92914	19.7705	0.268415	5.30669
CNP0337969.1	2.66231	22.0338	0.240798	5.3057
CNP0321976.1	1.24848	20.5478	0.258189	5.3052
CNP0152284.0	0.97696	17.467	0.303545	5.30202
CNP0491679.0	0.97652	14.0671	0.376905	5.30198
CNP0165279.1	1.54946	21.2171	0.249806	5.30016
CNP0325248.1	1.54597	21.2424	0.249337	5.2965
CNP0133502.1	0.78492	18.929	0.279689	5.29423
CNP0133502.2	0.78492	18.929	0.279689	5.29423
CNP0133502.3	0.78492	18.929	0.279689	5.29423
CNP0133502.4	0.78492	18.929	0.279689	5.29423
CNP0418889.1	1.37916	14.8147	0.357321	5.29361
CNP0249061.1	0.69915	19.1063	0.276958	5.29164
CNP0249061.2	0.69915	19.1063	0.276958	5.29164
CNP0191063.0	0.79554	18.8359	0.280752	5.28821
CNP0490356.0	0.9229	18.2208	0.29019	5.28748
CNP0531095.3	1.32039	16.0383	0.329566	5.28567
CNP0107042.1	1.12859	20.6039	0.256495	5.2848
CNP0133184.1	1.02992	18.7544	0.281697	5.28307
CNP0575641.1	2.21574	22.2584	0.236994	5.27511
CNP0575641.2	2.21574	22.2584	0.236994	5.27511
CNP0575641.3	2.21574	22.2584	0.236994	5.27511
CNP0575641.4	2.21574	22.2584	0.236994	5.27511
CNP0138546.1	0.50242	20.7675	0.253913	5.27314
CNP0234883.1	1.48391	17.0637	0.309002	5.27273
CNP0226286.0	0.6143	17.198	0.306469	5.27066
CNP0280116.1	0.58768	15.769	0.334144	5.26911
CNP0137813.1	1.52709	21.0961	0.249748	5.26871
CNP0254574.1	1.16849	19.7624	0.266566	5.268
CNP0302703.1	1.34984	15.5155	0.339529	5.26798
CNP0106747.1	1.28333	16.0909	0.327345	5.26728
CNP0306687.1	0.87222	16.2371	0.324374	5.26689
CNP0563719.1	0.47375	19.7653	0.266465	5.26677
CNP0441177.0	0.59877	16.7448	0.314511	5.26641
CNP0100874.1	3.20304	19.5062	0.269885	5.26443
CNP0222759.1	0.52678	20.8548	0.252402	5.26381
CNP0222759.2	0.52678	20.8548	0.252402	5.26381
CNP0551940.1	1.11897	17.1064	0.307459	5.25953
CNP0551940.2	1.11897	17.1064	0.307459	5.25953
CNP0153298.1	1.2211	15.8509	0.331812	5.25952
CNP0153298.2	1.2211	15.8509	0.331812	5.25952
CNP0319010.0	0.7277	17.143	0.306801	5.25949
CNP0186792.1	0.65025	20.1016	0.26147	5.25598
CNP0311232.1	0.96077	17.5743	0.299051	5.25561
CNP0516913.0	3.82769	21.9453	0.239454	5.25491
CNP0551776.1	1.00817	18.7403	0.280292	5.25274
CNP0178573.1	1.48175	27.1153	0.193668	5.25138
CNP0385580.1	1.76856	20.5983	0.254941	5.25134
CNP0540286.0	0.72956	14.4655	0.362819	5.24836
CNP0421592.1	2.09955	20.0115	0.262256	5.24813
CNP0192521.1	1.66341	14.6351	0.358531	5.24712
CNP0192521.2	1.66341	14.6351	0.358531	5.24712
CNP0214925.1	0.80356	22.7681	0.230438	5.24663
CNP0214925.2	0.80356	22.7681	0.230438	5.24663
CNP0284613.1	1.49327	15.8827	0.33024	5.24511
CNP0284613.2	1.49327	15.8827	0.33024	5.24511
CNP0146033.1	2.59996	16.769	0.312501	5.24034
CNP0256139.1	2.52712	25.4173	0.20612	5.23901
CNP0256139.2	2.52712	25.4173	0.20612	5.23901
CNP0256139.3	2.52712	25.4173	0.20612	5.23901
CNP0257366.1	1.04499	18.9514	0.276413	5.23842
CNP0257366.2	1.04499	18.9514	0.276413	5.23842
CNP0257366.3	1.04499	18.9514	0.276413	5.23842
CNP0257366.4	1.04499	18.9514	0.276413	5.23842
CNP0257366.5	1.04499	18.9514	0.276413	5.23842
CNP0257366.6	1.04499	18.9514	0.276413	5.23842
CNP0276447.1	0.98091	19.8775	0.26338	5.23536
CNP0233799.1	0.87496	20.7164	0.252714	5.23532
CNP0254983.1	2.27118	16.6128	0.315124	5.23508
CNP0254983.2	2.27118	16.6128	0.315124	5.23508
CNP0078714.1	0.58309	18.3921	0.284395	5.23062
CNP0487492.2	1.1971	15.1033	0.346304	5.23033
CNP0487492.3	1.1971	15.1033	0.346304	5.23033
CNP0487492.4	1.1971	15.1033	0.346304	5.23033
CNP0487492.5	1.1971	15.1033	0.346304	5.23033
CNP0487492.6	1.1971	15.1033	0.346304	5.23033
CNP0487492.9	1.1971	15.1033	0.346304	5.23033
CNP0487492.10	1.1971	15.1033	0.346304	5.23033
CNP0107944.1	1.22978	17.1366	0.305146	5.22917
CNP0278623.1	0.50359	18.3293	0.284903	5.22208
CNP0085130.1	1.14902	18.5956	0.280743	5.22058
CNP0206832.1	1.37595	22.6835	0.230144	5.22048
CNP0196671.1	1.17576	17.9222	0.291281	5.22038
CNP0196671.2	1.17576	17.9222	0.291281	5.22038
CNP0196671.3	1.17576	17.9222	0.291281	5.22038
CNP0010060.0	0.49615	16.9271	0.308384	5.22004
CNP0550355.1	1.12983	19.6226	0.265983	5.21926
CNP0550355.2	1.12983	19.6226	0.265983	5.21926
CNP0487492.1	1.19025	15.0689	0.346304	5.21841
CNP0487492.7	1.19025	15.0689	0.346304	5.21841
CNP0487492.8	1.19025	15.0689	0.346304	5.21841
CNP0461346.0	1.27886	17.0472	0.306039	5.21711
CNP0173599.1	1.45305	22.6938	0.229884	5.21694
CNP0173599.2	1.45305	22.6938	0.229884	5.21694
CNP0173599.3	1.45305	22.6938	0.229884	5.21694
CNP0173599.4	1.45305	22.6938	0.229884	5.21694
CNP0173599.5	1.45305	22.6938	0.229884	5.21694
CNP0247837.1	1.55584	13.55	0.384962	5.21625
CNP0474852.1	2.5265	21.6484	0.240871	5.21447
CNP0332855.1	0.462	16.9095	0.308269	5.21268
CNP0522566.1	0.83343	20.4691	0.254474	5.20886
CNP0216173.0	0.77884	20.9497	0.248576	5.2076
CNP0157742.1	0.47089	19.5971	0.265714	5.20722
CNP0157742.2	0.47089	19.5971	0.265714	5.20722
CNP0157742.3	0.47089	19.5971	0.265714	5.20722
CNP0190468.1	1.3828	15.3099	0.340077	5.20653
CNP0190468.2	1.3828	15.3099	0.340077	5.20653
CNP0190760.1	1.28197	15.9177	0.327038	5.2057
CNP0008162.1	1.29852	13.3016	0.391304	5.20496
CNP0533205.1	0.9359	22.0454	0.236083	5.20456
CNP0533205.2	0.9359	22.0454	0.236083	5.20456
CNP0155518.1	1.20851	22.6371	0.229753	5.20093
CNP0155518.2	1.20851	22.6371	0.229753	5.20093
CNP0315791.1	0.61881	15.7891	0.329335	5.19989
CNP0315791.2	0.61881	15.7891	0.329335	5.19989
CNP0315791.3	0.61881	15.7891	0.329335	5.19989
CNP0136551.1	0.91115	21.13	0.245997	5.19792
CNP0136551.2	0.91115	21.13	0.245997	5.19792
CNP0149657.4	0.94383	17.8901	0.29054	5.19778
CNP0149657.5	0.94383	17.8901	0.29054	5.19778
CNP0149657.6	0.94383	17.8901	0.29054	5.19778
CNP0149657.7	0.94383	17.8901	0.29054	5.19778
CNP0149657.8	0.94383	17.8901	0.29054	5.19778
CNP0149657.9	0.94383	17.8901	0.29054	5.19778
CNP0149657.10	0.94383	17.8901	0.29054	5.19778
CNP0149657.11	0.94383	17.8901	0.29054	5.19778
CNP0149657.12	0.94383	17.8901	0.29054	5.19778
CNP0149657.13	0.94383	17.8901	0.29054	5.19778
CNP0149657.14	0.94383	17.8901	0.29054	5.19778
CNP0149657.15	0.94383	17.8901	0.29054	5.19778
CNP0567598.1	1.1213	14.5516	0.357194	5.19774
CNP0567598.2	1.1213	14.5516	0.357194	5.19774
CNP0567598.3	1.1213	14.5516	0.357194	5.19774
CNP0567598.4	1.1213	14.5516	0.357194	5.19774
CNP0115930.1	1.61691	12.6089	0.41216	5.19687
CNP0559564.1	0.51376	21.8654	0.237581	5.1948
CNP0102196.1	1.37549	18.4969	0.280672	5.19155
CNP0170790.1	0.88178	17.2126	0.301595	5.19124
CNP0170790.2	0.88178	17.2126	0.301595	5.19124
CNP0170790.4	0.88178	17.2126	0.301595	5.19124
CNP0170790.5	0.88178	17.2126	0.301595	5.19124
CNP0170790.6	0.88178	17.2126	0.301595	5.19124
CNP0170790.7	0.88178	17.2126	0.301595	5.19124
CNP0170790.8	0.88178	17.2126	0.301595	5.19124
CNP0594704.0	0.27519	12.9941	0.399426	5.19019
CNP0488380.0	1.93929	17.0189	0.304945	5.18982
CNP0105023.0	0.83291	17.7779	0.29173	5.18633
CNP0426274.1	0.74148	15.9517	0.324903	5.18277
CNP0429782.1	0.52573	17.9832	0.28807	5.18042
CNP0374566.1	0.78226	18.7063	0.276929	5.18032
CNP0374566.2	0.78226	18.7063	0.276929	5.18032
CNP0374566.3	0.78226	18.7063	0.276929	5.18032
CNP0374566.4	0.78226	18.7063	0.276929	5.18032
CNP0374566.5	0.78226	18.7063	0.276929	5.18032
CNP0374566.6	0.78226	18.7063	0.276929	5.18032
CNP0374566.7	0.78226	18.7063	0.276929	5.18032
CNP0313721.1	1.05165	17.9691	0.288263	5.17983
CNP0313721.2	1.05165	17.9691	0.288263	5.17983
CNP0479530.0	1.54808	14.9175	0.347224	5.17972
CNP0223849.1	0.98378	17.6789	0.292944	5.17891
CNP0209466.1	0.73342	18.2857	0.283193	5.17839
CNP0311434.1	0.98745	17.5895	0.294401	5.17836
CNP0311434.2	0.98745	17.5895	0.294401	5.17836
CNP0079454.1	1.55449	31.3237	0.165305	5.17798
CNP0100170.1	1.19059	18.6698	0.277309	5.1773
CNP0401132.1	0.7036	19.4017	0.266727	5.17495
CNP0401132.2	0.7036	19.4017	0.266727	5.17495
CNP0142342.1	0.91991	21.9677	0.235548	5.17445
CNP0142342.2	0.91991	21.9677	0.235548	5.17445
CNP0092384.1	0.83803	12.6037	0.410458	5.1733
CNP0118629.1	0.60402	11.0295	0.469033	5.17319
CNP0233586.1	1.74672	20.72	0.249667	5.17311
CNP0110518.1	0.89095	21.0648	0.24557	5.17289
CNP0110518.2	0.89095	21.0648	0.24557	5.17289
CNP0449381.0	0.87361	14.3941	0.359254	5.17115
CNP0181625.0	0.85024	20.6756	0.250072	5.17038
CNP0363740.1	0.53865	16.3658	0.315611	5.16525
CNP0363740.2	0.53865	16.3658	0.315611	5.16525
CNP0422006.1	1.65313	14.8114	0.348733	5.16521
CNP0481219.1	1.10172	12.9726	0.398075	5.16406
CNP0508346.1	1.67228	19.7095	0.261979	5.16349
CNP0271776.1	0.81182	27.4312	0.188194	5.16238
CNP0053208.1	0.78008	18.9559	0.272209	5.15998
CNP0053208.2	0.78008	18.9559	0.272209	5.15998
CNP0053208.3	0.78008	18.9559	0.272209	5.15998
CNP0053208.4	0.78008	18.9559	0.272209	5.15998
CNP0250633.1	1.39378	12.386	0.416527	5.15912
CNP0531095.1	1.26974	15.6447	0.329566	5.15594
CNP0531095.2	1.26974	15.6447	0.329566	5.15594
CNP0531095.4	1.26974	15.6447	0.329566	5.15594
CNP0089920.1	1.79911	24.079	0.213923	5.15106
CNP0336855.0	0.32666	15.5927	0.330318	5.15054
CNP0503533.0	0.71321	13.5795	0.379177	5.14905
CNP0263360.1	1.17931	15.0909	0.341144	5.14818
CNP0197168.1	1.86944	14.7794	0.348313	5.14786
CNP0197168.2	1.86944	14.7794	0.348313	5.14786
CNP0585707.1	1.19743	16.2528	0.316649	5.14643
CNP0384999.1	1.0081	18.6216	0.276338	5.14588
CNP0384999.2	1.0081	18.6216	0.276338	5.14588
CNP0384999.3	1.0081	18.6216	0.276338	5.14588
CNP0384999.4	1.0081	18.6216	0.276338	5.14588
CNP0384999.5	1.0081	18.6216	0.276338	5.14588
CNP0384999.6	1.0081	18.6216	0.276338	5.14588
CNP0384999.7	1.0081	18.6216	0.276338	5.14588
CNP0384999.8	1.0081	18.6216	0.276338	5.14588
CNP0384999.9	1.0081	18.6216	0.276338	5.14588
CNP0384999.10	1.0081	18.6216	0.276338	5.14588
CNP0502967.1	1.94756	19.3155	0.266402	5.14569
CNP0538294.1	1.16468	17.7756	0.289479	5.14567
CNP0173394.1	1.68971	20.6181	0.249469	5.14358
CNP0606689.1	1.12594	15.1202	0.340178	5.14356
CNP0113291.1	1.01201	30.8345	0.16681	5.14349
CNP0102869.0	1.3989	18.4383	0.27894	5.14317
CNP0420215.0	0.33328	18.6719	0.275355	5.1414
CNP0539070.1	1.57327	16.4275	0.312965	5.14123
CNP0192884.1	1.12785	19.1443	0.268532	5.14086
CNP0036843.0	0.46161	15.7704	0.325974	5.14074
CNP0553701.1	1.75226	23.0389	0.223104	5.14008
CNP0429085.1	1.27819	22.8055	0.225317	5.13847
CNP0274552.1	0.95733	16.7168	0.307361	5.13809
CNP0275195.0	0.97033	20.1818	0.25458	5.13788
CNP0197763.2	1.77683	15.5676	0.32997	5.13685
CNP0197763.3	1.77683	15.5676	0.32997	5.13685
CNP0197763.4	1.77683	15.5676	0.32997	5.13685
CNP0313087.1	1.50475	18.8176	0.272971	5.13665
CNP0219559.0	2.80824	25.669	0.200087	5.13604
CNP0557559.0	1.31109	13.9268	0.368609	5.13353
CNP0187407.1	1.16044	19.1947	0.26712	5.12729
CNP0147595.1	2.90639	20.4637	0.250414	5.1244
CNP0526128.0	0.32621	11.1956	0.457351	5.12033
CNP0408715.2	0.74693	23.3912	0.218791	5.11779
CNP0408715.3	0.74693	23.3912	0.218791	5.11779
CNP0408715.4	0.74693	23.3912	0.218791	5.11779
CNP0408715.5	0.74693	23.3912	0.218791	5.11779
CNP0248806.1	0.93652	16.8289	0.304104	5.11774
CNP0072059.1	0.63473	19.4761	0.262766	5.11765
CNP0154430.1	1.00722	20.6365	0.247904	5.11589
CNP0271532.2	3.73609	27.3387	0.18709	5.1148
CNP0117369.0	2.1824	20.5598	0.248746	5.11417
CNP0196309.1	1.01841	21.0069	0.243336	5.11174
CNP0098620.1	2.70801	20.1748	0.253338	5.11106
CNP0343081.1	4.44317	22.3996	0.228168	5.11085
CNP0519133.1	2.1644	16.9176	0.302084	5.11054
CNP0519133.2	2.1644	16.9176	0.302084	5.11054
CNP0486040.0	0.59604	12.9551	0.394471	5.11042
CNP0151483.1	0.6488	15.5836	0.327896	5.1098
CNP0558896.1	0.72752	20.4514	0.249698	5.10666
CNP0296843.1	1.10476	16.1392	0.316244	5.10393
CNP0494464.0	0.65804	13.3632	0.381739	5.10125
CNP0236906.1	1.00585	17.7884	0.286773	5.10123
CNP0236906.2	1.00585	17.7884	0.286773	5.10123
CNP0012338.1	0.81166	20.4525	0.249309	5.099
CNP0145516.0	1.6622	20.2518	0.251658	5.09653
CNP0078459.1	1.31687	14.8428	0.343338	5.09609
CNP0168539.1	1.19115	17.3229	0.294157	5.09567
CNP0261896.1	0.8914	18.0472	0.282279	5.09437
CNP0261896.2	0.8914	18.0472	0.282279	5.09437
CNP0261896.3	0.8914	18.0472	0.282279	5.09437
CNP0266728.1	1.20649	18.5845	0.274098	5.09396
CNP0436369.1	1.10849	19.4359	0.262068	5.09352
CNP0294870.1	0.86029	21.1046	0.2413	5.09254
CNP0310500.1	1.05922	17.4519	0.291798	5.09244
CNP0130455.1	1.70741	13.9673	0.364506	5.09119
CNP0301681.1	0.78233	17.0907	0.297854	5.09055
CNP0540634.0	0.91371	17.1534	0.296743	5.09016
CNP0443910.1	1.26389	18.0733	0.281577	5.08901
CNP0104811.1	0.87611	18.0023	0.28266	5.08853
CNP0104811.2	0.87611	18.0023	0.28266	5.08853
CNP0182876.0	0.70038	17.6976	0.287492	5.08791
CNP0400761.1	1.91618	18.7691	0.271016	5.08674
CNP0400761.2	1.91618	18.7691	0.271016	5.08674
CNP0158017.1	1.53643	18.8943	0.269181	5.08599
CNP0459691.1	0.75449	19.9599	0.254741	5.0846
CNP0203827.1	1.1028	16.4887	0.308361	5.08449
CNP0536193.1	1.49477	15.9602	0.318544	5.08401
CNP0536193.2	1.49477	15.9602	0.318544	5.08401
CNP0286676.1	1.42971	20.0577	0.253457	5.08376
CNP0252588.1	1.28781	20.3433	0.249827	5.0823
CNP0271766.1	0.96682	17.2482	0.294617	5.08162
CNP0350315.1	1.77005	19.0175	0.267187	5.08123
CNP0250934.1	1.0695	17.7786	0.285628	5.07806
CNP0511656.1	1.40491	15.5381	0.326591	5.0746
CNP0239984.0	0.39778	18.3037	0.277231	5.07437
CNP0245390.1	0.86021	20.1871	0.251361	5.07425
CNP0260241.1	0.94723	18.3376	0.276649	5.07307
CNP0260241.2	0.94723	18.3376	0.276649	5.07307
CNP0260241.3	0.94723	18.3376	0.276649	5.07307
CNP0260241.4	0.94723	18.3376	0.276649	5.07307
CNP0260241.5	0.94723	18.3376	0.276649	5.07307
CNP0411983.1	0.96431	21.6386	0.23444	5.07297
CNP0367500.1	1.78624	20.338	0.249398	5.07226
CNP0567557.1	1.74912	23.1428	0.219049	5.0694
CNP0252074.1	1.55291	23.0411	0.21985	5.06558
CNP0252074.2	1.55291	23.0411	0.21985	5.06558
CNP0334575.1	1.18844	21.579	0.234684	5.06426
CNP0334575.2	1.18844	21.579	0.234684	5.06426
CNP0334575.3	1.18844	21.579	0.234684	5.06426
CNP0334575.4	1.18844	21.579	0.234684	5.06426
CNP0531096.0	0.70355	13.3551	0.379177	5.06396
CNP0262401.0	1.0135	20.6087	0.245713	5.06382
CNP0233459.1	1.17315	20.8528	0.242833	5.06374
CNP0131899.0	1.15189	19.7133	0.256754	5.06146
CNP0320900.1	0.93102	15.0855	0.335466	5.06066
CNP0552094.0	0.80784	13.0516	0.387604	5.05886
CNP0390623.1	0.70205	13.6554	0.370405	5.05802
CNP0539825.0	0.25994	11.0481	0.45764	5.05604
CNP0108650.1	1.03663	20.1112	0.251332	5.05459
CNP0556145.1	1.38835	16.313	0.309775	5.05335
CNP0203547.3	1.08527	17.2647	0.292643	5.05238
CNP0203547.4	1.08527	17.2647	0.292643	5.05238
CNP0203547.5	1.08527	17.2647	0.292643	5.05238
CNP0203547.6	1.08527	17.2647	0.292643	5.05238
CNP0203547.7	1.08527	17.2647	0.292643	5.05238
CNP0203547.8	1.08527	17.2647	0.292643	5.05238
CNP0203547.9	1.08527	17.2647	0.292643	5.05238
CNP0203547.10	1.08527	17.2647	0.292643	5.05238
CNP0407195.1	1.84413	19.3454	0.261103	5.05115
CNP0508639.1	0.889	17.5399	0.287967	5.05092
CNP0508639.2	0.889	17.5399	0.287967	5.05092
CNP0508639.3	0.889	17.5399	0.287967	5.05092
CNP0591491.0	1.2719	19.0988	0.264436	5.0504
CNP0256857.0	0.88935	13.3877	0.377061	5.04797
CNP0130169.0	6.52675	33.355	0.151315	5.04712
CNP0211025.1	0.76941	20.0843	0.251191	5.045
CNP0251858.1	1.13334	17.505	0.288174	5.04448
CNP0251858.2	1.13334	17.505	0.288174	5.04448
CNP0251858.3	1.13334	17.505	0.288174	5.04448
CNP0251858.4	1.13334	17.505	0.288174	5.04448
CNP0251858.5	1.13334	17.505	0.288174	5.04448
CNP0251858.6	1.13334	17.505	0.288174	5.04448
CNP0112284.1	1.18265	19.1407	0.263526	5.04408
CNP0142744.1	0.94292	19.0131	0.265258	5.04337
CNP0410958.1	0.73024	20.2331	0.249245	5.043
CNP0107865.0	0.63595	13.6397	0.369712	5.04277
CNP0416687.1	0.7888	19.7838	0.254826	5.04143
CNP0416687.2	0.7888	19.7838	0.254826	5.04143
CNP0416687.3	0.7888	19.7838	0.254826	5.04143
CNP0152759.1	0.9258	18.5431	0.271684	5.03785
CNP0152759.2	0.9258	18.5431	0.271684	5.03785
CNP0424617.1	3.09361	18.3059	0.27514	5.03669
CNP0300468.1	0.61627	17.7961	0.283	5.03629
CNP0415800.1	3.23977	20.0759	0.250808	5.0352
CNP0415800.2	3.23977	20.0759	0.250808	5.0352
CNP0382022.0	0.38686	16.4408	0.306247	5.03495
CNP0229834.1	0.80934	19.285	0.261009	5.03357
CNP0589324.1	1.13365	17.2959	0.290977	5.0327
CNP0435920.1	1.4161	15.3105	0.328632	5.03151
CNP0489705.1	3.06335	29.9408	0.167982	5.0295
CNP0552196.0	0.58833	14.7057	0.341898	5.02784
CNP0340847.0	0.92376	20.9871	0.23956	5.02769
CNP0210926.1	0.87504	16.9565	0.296409	5.02606
CNP0300568.1	0.89288	20.6559	0.243273	5.02503
CNP0543994.1	1.28543	14.6023	0.344066	5.02417
CNP0137357.1	1.28821	19.3381	0.259794	5.02393
CNP0137357.2	1.28821	19.3381	0.259794	5.02393
CNP0280387.1	0.83041	19.0606	0.263555	5.02351
CNP0507190.1	2.25683	20.0955	0.24997	5.02328
CNP0529458.1	1.117	17.5323	0.28651	5.02319
CNP0320194.1	1.95565	12.7412	0.394107	5.02141
CNP0262021.1	2.49245	19.4222	0.258402	5.01874
CNP0385351.0	0.41203	14.9328	0.336088	5.01873
CNP0479199.1	0.36032	14.7274	0.340649	5.01688
CNP0479199.2	0.36032	14.7274	0.340649	5.01688
CNP0022047.0	3.02602	20.0067	0.250728	5.01624
CNP0044230.0	0.5382	18.8471	0.266116	5.01552
CNP0153645.0	0.63881	16.9223	0.296213	5.01262
CNP0556324.0	0.6076	13.129	0.381688	5.01116
CNP0512180.1	0.84832	19.2888	0.259789	5.01101
CNP0358210.1	1.30208	14.7607	0.339455	5.01059
CNP0240661.1	1.86978	13.7066	0.365527	5.01013
CNP0240661.2	1.86978	13.7066	0.365527	5.01013
CNP0240661.3	1.86978	13.7066	0.365527	5.01013
CNP0055536.1	2.25641	13.6287	0.367611	5.01005
CNP0428607.1	1.92585	23.1572	0.216213	5.00688
CNP0241525.1	0.92919	25.7613	0.194207	5.00303
CNP0222966.1	2.51408	14.1111	0.354494	5.0023
CNP0142580.1	1.33409	15.0448	0.332363	5.00033
CNP0247083.1	0.31139	15.9771	0.312952	5.00007
CNP0317920.1	0.86768	16.164	0.309315	4.99978
CNP0255337.1	0.85131	18.405	0.271383	4.99481
CNP0255337.2	0.85131	18.405	0.271383	4.99481
CNP0597738.0	0.53688	13.5881	0.367489	4.99348
CNP0289520.1	1.22451	20.8638	0.239318	4.9931
CNP0289520.2	1.22451	20.8638	0.239318	4.9931
CNP0157872.1	0.31786	19.1238	0.260967	4.99069
CNP0106374.0	0.75675	18.7061	0.266789	4.99057
CNP0112697.2	3.85915	19.9388	0.250241	4.9895
CNP0112697.3	3.85915	19.9388	0.250241	4.9895
CNP0336657.0	1.02831	19.9758	0.249725	4.98845
CNP0137271.1	1.31099	16.9261	0.294704	4.98817
CNP0559664.1	6.69637	19.9515	0.249996	4.98781
CNP0484533.0	0.54937	17.7635	0.280733	4.9868
CNP0602869.1	3.67051	22.2568	0.224053	4.98669
CNP0202313.0	0.34359	12.0671	0.413026	4.98402
CNP0183720.1	0.99025	19.4297	0.256495	4.98364
CNP0267476.1	0.84597	15.7659	0.315967	4.98149
CNP0320721.1	0.94974	15.1924	0.32769	4.97838
CNP0355923.1	0.76702	19.1601	0.259798	4.97776
CNP0533498.0	0.48239	14.7377	0.337688	4.97674
CNP0266201.1	1.14291	17.6964	0.281205	4.97632
CNP0228047.1	0.77784	19.9494	0.249439	4.97616
CNP0228047.2	0.77784	19.9494	0.249439	4.97616
CNP0333000.1	1.25223	14.0973	0.352899	4.97493
CNP0333000.2	1.25223	14.0973	0.352899	4.97493
CNP0318319.1	0.5712	20.9964	0.236836	4.97271
CNP0307541.0	0.22926	15.6866	0.316835	4.97006
CNP0524761.0	1.21354	18.1328	0.274059	4.96946
CNP0281487.1	1.48615	18.8192	0.264049	4.96918
CNP0422965.1	3.78934	25.3333	0.196117	4.96829
CNP0104730.0	2.36801	19.9426	0.249126	4.96822
CNP0341521.1	0.83516	15.6325	0.317754	4.96728
CNP0341521.2	0.83516	15.6325	0.317754	4.96728
CNP0341521.3	0.83516	15.6325	0.317754	4.96728
CNP0341521.4	0.83516	15.6325	0.317754	4.96728
CNP0341521.5	0.83516	15.6325	0.317754	4.96728
CNP0341521.6	0.83516	15.6325	0.317754	4.96728
CNP0341521.7	0.83516	15.6325	0.317754	4.96728
CNP0341521.8	0.83516	15.6325	0.317754	4.96728
CNP0341521.9	0.83516	15.6325	0.317754	4.96728
CNP0341521.10	0.83516	15.6325	0.317754	4.96728
CNP0341521.11	0.83516	15.6325	0.317754	4.96728
CNP0011697.1	0.72863	11.9593	0.415324	4.96699
CNP0328757.0	2.26141	20.4591	0.242741	4.96625
CNP0332138.1	1.59738	15.9099	0.311948	4.96306
CNP0515783.0	0.43416	14.9372	0.332164	4.9616
CNP0222015.1	1.44441	18.9285	0.261885	4.95708
CNP0222015.2	1.44441	18.9285	0.261885	4.95708
CNP0150925.0	1.26424	14.0106	0.353705	4.95562
CNP0161741.1	1.15141	15.6412	0.316807	4.95524
CNP0161741.2	1.15141	15.6412	0.316807	4.95524
CNP0161741.3	1.15141	15.6412	0.316807	4.95524
CNP0068441.1	0.83308	19.6155	0.252472	4.95239
CNP0068441.2	0.83308	19.6155	0.252472	4.95239
CNP0068441.3	0.83308	19.6155	0.252472	4.95239
CNP0068441.4	0.83308	19.6155	0.252472	4.95239
CNP0153719.1	1.42821	15.2122	0.32545	4.95083
CNP0153719.2	1.42821	15.2122	0.32545	4.95083
CNP0406018.1	0.83327	19.3529	0.255808	4.95064
CNP0522146.1	0.95716	15.9659	0.310025	4.94981
CNP0163651.1	1.25573	16.8264	0.294168	4.94981
CNP0220100.0	0.58006	15.7546	0.314064	4.94795
CNP0288819.1	1.75114	19.7933	0.249868	4.94569
CNP0288819.2	1.75114	19.7933	0.249868	4.94569
CNP0368271.0	0.6515	14.8364	0.3333	4.94496
CNP0085100.1	0.99561	17.7688	0.278255	4.94425
CNP0171808.0	0.71259	17.7853	0.277952	4.94345
CNP0128133.0	1.02605	24.1596	0.20452	4.94114
CNP0200355.1	0.66103	17.2378	0.286542	4.93934
CNP0077790.1	1.90455	18.5512	0.266232	4.93892
CNP0184849.1	0.7946	15.9465	0.309622	4.93738
CNP0310368.1	1.78176	19.8035	0.249299	4.93697
CNP0114585.1	0.4857	20.3415	0.24266	4.93607
CNP0114585.2	0.4857	20.3415	0.24266	4.93607
CNP0335516.1	1.50942	16.4968	0.298974	4.93212
CNP0416138.1	0.39162	19.932	0.247361	4.93039
CNP0416138.2	0.39162	19.932	0.247361	4.93039
CNP0527174.1	0.56784	13.85	0.355949	4.92992
CNP0527174.2	0.56784	13.85	0.355949	4.92992
CNP0527174.3	0.56784	13.85	0.355949	4.92992
CNP0527174.4	0.56784	13.85	0.355949	4.92992
CNP0210498.1	1.66645	15.7762	0.312459	4.92942
CNP0306566.1	1.28471	18.1987	0.270845	4.92903
CNP0265803.1	1.56684	19.3243	0.255033	4.92835
CNP0265803.2	1.56684	19.3243	0.255033	4.92835
CNP0265803.3	1.56684	19.3243	0.255033	4.92835
CNP0265803.4	1.56684	19.3243	0.255033	4.92835
CNP0265803.5	1.56684	19.3243	0.255033	4.92835
CNP0265803.6	1.56684	19.3243	0.255033	4.92835
CNP0265803.7	1.56684	19.3243	0.255033	4.92835
CNP0265803.8	1.56684	19.3243	0.255033	4.92835
CNP0265803.9	1.56684	19.3243	0.255033	4.92835
CNP0265803.10	1.56684	19.3243	0.255033	4.92835
CNP0265803.11	1.56684	19.3243	0.255033	4.92835
CNP0265803.12	1.56684	19.3243	0.255033	4.92835
CNP0388807.0	1.32082	21.9603	0.224399	4.92789
CNP0357199.1	0.82064	18.2068	0.27066	4.92784
CNP0262258.1	1.12096	20.5418	0.239874	4.92744
CNP0262258.2	1.12096	20.5418	0.239874	4.92744
CNP0198870.1	0.91857	18.0604	0.272827	4.92736
CNP0198870.2	0.91857	18.0604	0.272827	4.92736
CNP0230868.1	2.00399	19.1193	0.257576	4.92467
CNP0337164.1	0.85017	19.3861	0.253973	4.92354
CNP0256567.1	1.12523	19.2341	0.2558	4.92008
CNP0256567.2	1.12523	19.2341	0.2558	4.92008
CNP0256567.3	1.12523	19.2341	0.2558	4.92008
CNP0256567.4	1.12523	19.2341	0.2558	4.92008
CNP0152042.1	1.21618	17.4615	0.281655	4.91812
CNP0213015.1	0.47447	19.0151	0.258632	4.91792
CNP0213015.2	0.47447	19.0151	0.258632	4.91792
CNP0300590.1	1.15826	18.1852	0.270384	4.91697
CNP0071433.1	1.48212	23.1726	0.212188	4.91694
CNP0143936.0	1.15827	14.7039	0.334385	4.91676
CNP0266113.1	1.89914	22.3801	0.21966	4.91601
CNP0266113.2	1.89914	22.3801	0.21966	4.91601
CNP0266113.3	1.89914	22.3801	0.21966	4.91601
CNP0266113.4	1.89914	22.3801	0.21966	4.91601
CNP0562721.1	1.02408	11.6777	0.420963	4.91588
CNP0199228.2	1.30246	18.7412	0.262233	4.91457
CNP0199228.3	1.30246	18.7412	0.262233	4.91457
CNP0199228.4	1.30246	18.7412	0.262233	4.91457
CNP0199228.5	1.30246	18.7412	0.262233	4.91457
CNP0046841.0	0.81299	15.9942	0.30722	4.91372
CNP0127657.1	4.68741	21.0731	0.233036	4.9108
CNP0398655.0	0.60272	19.3287	0.254052	4.9105
CNP0169108.1	1.9112	18.8892	0.259892	4.90915
CNP0169108.2	1.9112	18.8892	0.259892	4.90915
CNP0169108.3	1.9112	18.8892	0.259892	4.90915
CNP0169108.4	1.9112	18.8892	0.259892	4.90915
CNP0018857.0	1.01237	17.0623	0.287584	4.90685
CNP0465665.1	0.3841	19.7103	0.248918	4.90624
CNP0414003.1	0.68052	21.406	0.22916	4.90539
CNP0270524.1	1.00768	20.3123	0.241417	4.90375
CNP0184643.1	0.61473	17.0255	0.288021	4.90371
CNP0207348.1	0.98261	13.282	0.369167	4.90326
CNP0207348.2	0.98261	13.282	0.369167	4.90326
CNP0189142.1	0.44928	19.8689	0.246768	4.903
CNP0189142.2	0.44928	19.8689	0.246768	4.903
CNP0189142.3	0.44928	19.8689	0.246768	4.903
CNP0189142.4	0.44928	19.8689	0.246768	4.903
CNP0189142.5	0.44928	19.8689	0.246768	4.903
CNP0189142.6	0.44928	19.8689	0.246768	4.903
CNP0189142.7	0.44928	19.8689	0.246768	4.903
CNP0191932.1	1.17994	19.4037	0.252666	4.90266
CNP0479040.1	0.43131	16.1843	0.302916	4.90248
CNP0368723.1	0.70622	15.8701	0.308835	4.90125
CNP0368723.2	0.70622	15.8701	0.308835	4.90125
CNP0509432.1	1.57606	19.5864	0.25022	4.90093
CNP0570453.1	0.56894	17.472	0.280462	4.90022
CNP0166015.1	0.87797	17.8017	0.275219	4.89937
CNP0206997.1	1.05917	16.7699	0.292134	4.89907
CNP0206997.2	1.05917	16.7699	0.292134	4.89907
CNP0206997.3	1.05917	16.7699	0.292134	4.89907
CNP0206997.4	1.05917	16.7699	0.292134	4.89907
CNP0304818.1	1.30814	14.1961	0.345002	4.8977
CNP0513208.1	0.84169	16.9567	0.28883	4.8976
CNP0066988.1	0.79222	19.2027	0.255029	4.89726
CNP0190094.1	1.24709	20.5201	0.238602	4.89614
CNP0190094.2	1.24709	20.5201	0.238602	4.89614
CNP0158964.1	0.99583	23.1319	0.211637	4.89557
CNP0158964.2	0.99583	23.1319	0.211637	4.89557
CNP0165841.1	0.75071	21.8513	0.224002	4.89472
CNP0298788.0	0.57763	16.1419	0.303	4.89098
CNP0307847.0	0.63803	14.4773	0.337811	4.8906
CNP0219063.17	0.96217	17.8179	0.274369	4.88866
CNP0497144.1	0.70803	15.5506	0.314355	4.88842
CNP0277424.1	1.18904	17.993	0.271656	4.88789
CNP0048448.1	0.67539	19.066	0.256225	4.88517
CNP0048448.2	0.67539	19.066	0.256225	4.88517
CNP0048448.3	0.67539	19.066	0.256225	4.88517
CNP0048448.4	0.67539	19.066	0.256225	4.88517
CNP0177555.1	1.93847	15.1997	0.321369	4.88471
CNP0177555.2	1.93847	15.1997	0.321369	4.88471
CNP0182122.1	3.2911	20.7701	0.235162	4.88436
CNP0085548.1	0.45675	19.3683	0.252155	4.88381
CNP0212534.1	0.97647	14.7439	0.331175	4.88282
CNP0103758.1	1.85703	13.6192	0.358491	4.88236
CNP0103758.2	1.85703	13.6192	0.358491	4.88236
CNP0264444.0	1.3474	14.7052	0.33191	4.88081
CNP0087024.1	0.76021	21.4421	0.227543	4.87901
CNP0087024.2	0.76021	21.4421	0.227543	4.87901
CNP0087024.3	0.76021	21.4421	0.227543	4.87901
CNP0087024.4	0.76021	21.4421	0.227543	4.87901
CNP0018648.0	0.73645	20.3675	0.239517	4.87838
CNP0389677.1	1.59956	18.5768	0.262541	4.87718
CNP0289349.1	1.71755	18.9365	0.257521	4.87655
CNP0278531.1	2.01845	19.6399	0.24818	4.87423
CNP0428454.1	2.29065	14.5908	0.333963	4.87279
CNP0259289.1	0.58409	18.5311	0.26286	4.87108
CNP0144407.1	1.55648	26.3628	0.184692	4.86899
CNP0079956.1	2.23591	19.1682	0.253978	4.8683
CNP0376666.1	0.34395	19.2489	0.25286	4.86727
CNP0376666.2	0.34395	19.2489	0.25286	4.86727
CNP0229733.1	1.08449	17.1551	0.283688	4.86669
CNP0229733.2	1.08449	17.1551	0.283688	4.86669
CNP0480134.0	0.18328	14.6554	0.332058	4.86643
CNP0103470.1	1.23936	17.7813	0.273664	4.8661
CNP0421780.2	1.03576	15.7408	0.30912	4.86578
CNP0435817.1	1.14355	20.7318	0.234664	4.86499
CNP0168799.1	0.97404	16.4962	0.294871	4.86425
CNP0188220.3	0.73583	18.1263	0.268338	4.86399
CNP0073313.1	1.23522	17.602	0.276291	4.86326
CNP0073313.2	1.23522	17.602	0.276291	4.86326
CNP0238561.1	0.56881	16.5838	0.29323	4.86286
CNP0238561.2	0.56881	16.5838	0.29323	4.86286
CNP0238561.3	0.56881	16.5838	0.29323	4.86286
CNP0238561.4	0.56881	16.5838	0.29323	4.86286
CNP0238561.5	0.56881	16.5838	0.29323	4.86286
CNP0238561.6	0.56881	16.5838	0.29323	4.86286
CNP0139523.1	1.35626	17.2558	0.281783	4.86239
CNP0139523.2	1.35626	17.2558	0.281783	4.86239
CNP0139523.3	1.35626	17.2558	0.281783	4.86239
[truncated: 25,958 more rows]

[truncated: 5 more sheets: Coconut candidates F(0.333), Coconut candidates F(0.342), Coconut candidates F(0.435), Aminoacid parameters, Atomic groups parameters]
