# Supplementary material for: New Approach for Targeting Small-Molecule Candidates for Intrinsically Disordered Proteins
Source: Methods Protoc. 2025 Dec 10;8(6):150. doi: 10.3390/mps8060150 (PMC12736206; doi:10.3390/mps8060150)
Supplement: Supplementary file 1 [file mps-08-00150-s001.zip › Supplementary Table S2.xlsx]

## Sheet: ADMET
ID	MOL_WEIGHT	LOGP	#ROTATABLE_BONDS	#ACCEPTORS	#DO0RS	SURFACE_AREA	Water solubility	Caco2 permeability	Intestinal absorption (human)	Skin Permeability	P-glycoprotein substrate	P-glycoprotein I inhibitor	P-glycoprotein II inhibitor	VDss (human)	Fraction unbound (human)	BBB permeability	CNS permeability	CYP2D6 substrate	CYP3A4 substrate	CYP1A2 inhibitior	CYP2C19 inhibitior	CYP2C9 inhibitior	CYP2D6 inhibitior	CYP3A4 inhibitior	Total Clearance	Renal OCT2 substrate	AMES toxicity	Max. tolerated dose (human)	hERG I inhibitor	hERG II inhibitor	Oral Rat Acute Toxicity (LD50)	Oral Rat Chronic Toxicity (LOAEL)	Hepatotoxicity	Skin Sensitisation	<i>T.Pyriformis</i> toxicity	Min0w toxicity
Astemizole	458.581	5.3513	8	5	1	199.733	-2.958	0.237	86.518	-2.735	1	1	1	-0.044	0.122	0.159	-0.445	0	1	1	1	0	1	0	0.969	1	1	-0.026	1	1	2.298	0.978	1	0	0.285	3.739
Docetaxel	807.89	3.2596	8	14	5	336.191	-2.907	0.939	78.882	-2.735	1	1	0	1.249	0.13	-1.894	-3.11	0	1	0	0	0	0	0	-0.319	0	0	0.625	0	0	2.934	5.082	0	0	0.285	5.049
Flortaucipir F-18	263.275	3.9172	1	2	1	113.666	-4.026	1.66	96.922	-2.731	1	0	0	0.158	0.252	0.468	-1.79	0	1	1	1	0	1	1	0.719	0	1	-0.084	0	1	2.502	0.614	1	0	0.35	0.625
Lansoprazole	369.368	3.51522	5	4	1	143.263	-3.062	1.381	83.894	-2.735	1	0	0	-0.022	0.285	0.037	-2.556	0	0	1	1	0	1	1	0.679	1	1	0.402	0	0	1.747	1.777	1	0	0.285	-0.007
Paclitaxel	853.918	3.7357	10	14	4	357.885	-2.92	1.14	66.621	-2.735	1	1	1	0.918	0.129	-1.546	-3.263	0	1	0	0	0	0	0	-0.264	0	0	0.708	0	1	2.933	4.678	1	0	0.285	2.79
CNP0504067.0	462.507	4.3821	6	9	0	191.126	-6.331	-0.133	100	-2.761	0	1	1	0.274	0	-1.359	-2.299	0	1	0	1	0	0	1	0.522	0	1	-0.678	0	0	2.157	1.511	0	0	0.692	-0.918
CNP0126636.1	728.884	-0.0385	15	10	6	303.685	-2.892	-0.189	24.535	-2.735	1	0	0	-0.107	0.364	-1.628	-4.504	0	1	0	0	0	0	0	0.264	0	0	0.435	0	0	2.444	2.729	1	0	0.285	1.472
CNP0126636.2	728.884	-0.0385	15	10	6	303.685	-2.892	-0.189	24.535	-2.735	1	0	0	-0.107	0.364	-1.628	-4.504	0	1	0	0	0	0	0	0.264	0	0	0.435	0	0	2.444	2.729	1	0	0.285	1.472
CNP0560502.0	478.809	8.4723	0	0	0	216.736	-5.117	1.126	94.895	-2.593	0	0	1	1.244	0.255	1.625	-1.631	0	1	0	0	0	1	0	0.609	1	0	-0.789	0	1	2.488	-0.066	1	0	0.392	-0.571
CNP0195295.1	571.687	3.0331	9	9	2	240.209	-3.918	-0.103	67.208	-2.735	1	0	0	-0.855	0	-0.691	-3.421	0	1	0	0	0	0	0	0.521	0	0	0.101	0	0	3.439	1.944	0	0	0.286	0.253
CNP0195295.2	571.687	3.0331	9	9	2	240.209	-3.918	-0.103	67.208	-2.735	1	0	0	-0.855	0	-0.691	-3.421	0	1	0	0	0	0	0	0.521	0	0	0.101	0	0	3.439	1.944	0	0	0.286	0.253
CNP0195295.3	571.687	3.0331	9	9	2	240.209	-3.918	-0.103	67.208	-2.735	1	0	0	-0.855	0	-0.691	-3.421	0	1	0	0	0	0	0	0.521	0	0	0.101	0	0	3.439	1.944	0	0	0.286	0.253
CNP0532732.0	510.418	4.192	6	10	0	212.721	-4.921	-0.269	100	-2.735	0	1	1	-1.021	0.063	-1.512	-2.257	0	1	0	0	0	0	0	0.455	0	1	0.332	0	1	2.567	0.948	1	0	0.285	-3.224
CNP0581434.0	492.836	8.8624	0	0	0	223.101	-6.309	1.208	94.976	-2.597	0	0	0	1.786	0.088	1.687	-1.612	0	1	0	0	0	1	0	0.559	0	0	-0.821	0	0	2.207	-0.121	0	0	0.673	-0.535
CNP0111317.1	343.44	0.1042	13	6	4	144.075	-3.083	-0.407	23.83	-2.73	0	0	0	-1.186	0.475	-0.907	-3.964	0	0	0	0	0	0	0	1.98	0	0	-0.589	0	0	0.89	1.656	0	0	0.316	2.213
CNP0266316.1	792.916	3.5223	2	15	3	327.914	-4.121	0.425	80.093	-2.733	1	1	1	0.456	0.207	-1.911	-3.018	0	1	0	0	0	0	0	-0.139	0	0	-0.454	0	0	3.847	1.778	0	0	0.285	6.233
CNP0168057.1	824.958	2.8427	4	16	5	340.022	-3.711	0.418	81.531	-2.735	1	1	0	0.258	0.212	-1.905	-3.521	0	1	0	0	0	0	0	0.248	0	0	-0.865	0	1	3.946	2.893	1	0	0.285	7.764
CNP0427543.1	506.724	5.3914	8	6	2	217.963	-4.876	1.008	93.041	-3.361	1	1	0	0.131	0.204	-0.213	-3.301	0	1	0	0	0	0	0	0.845	0	0	-0.688	0	0	2.718	1.622	0	0	0.296	0.69
CNP0135438.1	532.762	6.3224	4	6	1	229.797	-6.036	0.998	94.938	-3.53	1	1	0	0.271	0	-0.461	-2.753	0	1	0	0	0	0	0	0.427	0	0	-1.037	0	0	2.669	0.681	0	0	0.346	-0.514
CNP0327834.1	460.567	3.7792	3	7	0	195.137	-5.327	0.971	90.897	-3.122	1	1	0	0.116	0.15	-0.73	-2.845	0	1	0	0	0	0	0	0.44	0	0	-0.524	0	0	2.416	1.589	0	0	0.322	1.066
CNP0297394.1	676.8	-0.3361	6	12	5	281.059	-2.891	-0.149	6.531	-2.735	1	0	0	-1.449	0.242	-0.819	-3.508	0	1	0	0	0	0	0	0.192	0	0	0.438	0	0	2.427	2.667	0	0	0.285	0.595
CNP0297394.2	676.8	-0.3361	6	12	5	281.059	-2.891	-0.149	6.531	-2.735	1	0	0	-1.449	0.242	-0.819	-3.508	0	1	0	0	0	0	0	0.192	0	0	0.438	0	0	2.427	2.667	0	0	0.285	0.595
CNP0359990.1	564.672	3.3195	10	10	2	235.615	-4.623	0.58	96.916	-3.208	1	1	1	-0.264	0.137	-0.915	-3.022	0	1	0	0	0	0	1	0.884	0	0	-0.179	0	0	3.155	2.146	0	0	0.285	3.613
CNP0449680.1	1179.5	6.7593	14	20	2	462.264	-2.892	-1.039	0	-2.735	1	0	0	-0.002	0.379	-3.816	-3.717	0	1	0	0	0	0	0	-1.078	0	0	0.439	0	0	2.482	-0.3	0	0	0.285	-2.375
CNP0072358.1	451.563	3.8272	2	5	2	193.577	-4.528	1.1	95.09	-2.823	1	1	1	0.508	0.098	0.087	-2.075	0	1	0	1	0	0	1	0.122	0	0	-0.908	0	0	3.251	1.568	0	0	0.323	-1.563
CNP0267855.1	1877.33	3.7527	19	52	29	737.081	-2.892	-2.761	0	-2.735	1	0	1	0.011	0.381	-9.391	-10.261	0	0	0	0	0	0	1	-8.049	0	0	0.438	0	1	2.482	22.056	0	0	0.285	25.138
CNP0267855.2	1877.33	3.7527	19	52	29	737.081	-2.892	-2.761	0	-2.735	1	0	1	0.011	0.381	-9.391	-10.261	0	0	0	0	0	0	1	-8.049	0	0	0.438	0	1	2.482	22.056	0	0	0.285	25.138
CNP0115161.1	1725.22	2.7712	17	48	27	676.795	-2.892	-2.397	0	-2.735	1	0	1	0.011	0.381	-8.465	-9.663	0	0	0	0	0	0	0	-6.933	0	0	0.438	0	1	2.482	18.737	0	0	0.285	23.572
CNP0271940.1	1725.22	2.7712	17	48	27	676.795	-2.892	-2.362	0	-2.735	1	0	1	0.011	0.381	-8.388	-9.661	0	0	0	0	0	0	1	-6.876	0	0	0.438	0	1	2.482	18.233	0	0	0.285	22.903
CNP0144759.1	1571.1	1.7701	11	44	25	615.504	-2.892	-2.113	31.794	-2.735	1	0	1	0.011	0.381	-7.46	-9.448	0	0	0	0	0	0	0	-6.295	0	0	0.438	0	1	2.482	17.007	0	0	0.285	25.25
CNP0144759.2	1571.1	1.7701	11	44	25	615.504	-2.892	-2.113	31.794	-2.735	1	0	1	0.011	0.381	-7.46	-9.448	0	0	0	0	0	0	0	-6.295	0	0	0.438	0	1	2.482	17.007	0	0	0.285	25.25
CNP0144759.3	1571.1	1.7701	11	44	25	615.504	-2.892	-2.113	31.794	-2.735	1	0	1	0.011	0.381	-7.46	-9.448	0	0	0	0	0	0	0	-6.295	0	0	0.438	0	1	2.482	17.007	0	0	0.285	25.25
CNP0399889.1	1725.22	2.7712	17	48	27	676.795	-2.892	-2.66	0	-2.735	1	0	1	0.011	0.381	-8.754	-9.848	0	0	0	0	0	0	1	-6.984	0	0	0.438	0	1	2.482	19.213	0	0	0.285	23.865
CNP0399889.2	1725.22	2.7712	17	48	27	676.795	-2.892	-2.66	0	-2.735	1	0	1	0.011	0.381	-8.754	-9.848	0	0	0	0	0	0	1	-6.984	0	0	0.438	0	1	2.482	19.213	0	0	0.285	23.865
CNP0271195.1	1725.22	2.7712	17	48	27	676.795	-2.892	-2.365	0	-2.735	1	0	1	0.011	0.381	-8.507	-9.48	0	0	0	0	0	0	1	-6.857	0	0	0.438	0	1	2.482	19.154	0	0	0.285	25.39
CNP0425508.1	1914.28	-3.7027	53	23	24	791.587	-2.892	-1.4	0	-2.735	1	0	1	-0.326	0.34	-4.596	-7.771	0	0	0	0	0	0	0	-1.258	0	0	0.439	0	1	2.482	5.949	1	0	0.285	17.29
CNP0426456.1	1900.26	-4.0928	52	23	24	785.223	-2.892	-1.534	0	-2.735	1	0	1	-0.352	0.338	-4.555	-7.907	0	0	0	0	0	0	0	-1.362	0	0	0.439	0	1	2.482	5.759	1	0	0.285	17.261
CNP0580557.0	1527.92	4.2529	92	31	1	628.448	-2.892	-1.477	34.839	-2.735	0	1	1	-0.214	0.384	-7.715	-8.489	1	1	0	0	0	0	1	3.761	0	0	0.439	0	0	2.506	0.771	1	0	0.285	3.521
CNP0492610.1	1364.74	-1.12	45	16	16	566.561	-2.892	1.136	0	-2.735	1	1	0	-0.586	0.364	-2.026	-5.631	0	1	0	0	0	0	0	0.871	0	0	0.478	0	1	2.505	5.533	1	0	0.285	14.005
CNP0574550.1	756.757	0.4235	3	10	0	315.389	-4.206	0.46	85.76	-2.784	1	1	0	-0.858	0.097	-1.531	-3.324	0	1	0	0	0	0	0	-0.282	0	0	-1.381	0	0	1.87	2.456	0	0	0.285	2.337
CNP0493035.1	755.749	0.38179	3	10	0	315.389	-4.202	0.461	85.574	-2.784	1	1	0	-0.859	0.098	-1.53	-3.33	0	1	0	0	0	0	0	-0.218	0	0	-1.379	0	0	1.867	2.458	0	0	0.285	2.347
CNP0598400.0	1060.96	2.2601	21	26	0	427.77	-2.903	-0.859	92.692	-2.735	0	1	0	0.62	0.221	-5.072	-4.994	0	1	0	0	0	1	1	0.025	0	0	0.489	0	1	2.59	-0.527	0	0	0.285	9.591
CNP0571478.1	1364.74	-1.12	45	16	16	566.561	-2.892	1.136	0	-2.735	1	1	0	-0.586	0.364	-2.026	-5.631	0	1	0	0	0	0	0	0.87	0	0	0.478	0	1	2.505	5.536	1	0	0.285	14.017
CNP0491847.1	1350.71	-1.5101	44	16	16	560.196	-2.892	1.129	0	-2.735	1	1	0	-0.602	0.365	-1.999	-5.725	0	1	0	0	0	0	0	0.891	0	0	0.484	0	1	2.507	5.408	1	0	0.285	13.783
CNP0357360.0	1912.27	-3.9966	51	23	23	790.792	-2.892	-1.86	0	-2.735	1	0	1	-0.377	0.336	-5.349	-7.664	0	0	0	0	0	0	0	-1.497	0	0	0.439	0	1	2.482	5.639	1	0	0.285	16.712
CNP0285895.1	1080.99	1.625	21	27	0	434.321	-2.892	-0.531	40.179	-2.735	0	1	0	0.083	0.332	-5.202	-4.898	0	1	0	0	0	1	0	0.237	0	0	0.447	0	1	2.407	-0.135	1	0	0.285	10.355
CNP0313376.1	1022.96	1.6997	20	25	0	412.316	-2.892	-0.471	33.845	-2.735	0	1	0	0.155	0.309	-4.785	-4.795	0	1	0	0	0	1	0	0.451	0	0	0.485	0	1	2.546	0.031	1	0	0.285	8.077
CNP0578185.1	1177.39	4.5718	12	21	6	486.057	-3.069	0.628	58.152	-2.735	1	1	1	0.335	0.231	-2.826	-3.967	0	1	0	0	0	0	0	-0.12	0	0	-1.004	0	1	4.133	2.233	1	0	0.285	5.263
CNP0291861.1	1056.12	4.7976	23	19	1	440.205	-2.907	-0.328	98.871	-2.735	1	1	1	0.833	0.221	-3.558	-4.673	0	1	0	0	0	0	1	0.388	0	0	0.412	0	1	2.554	-0.039	1	0	0.285	-4.066
CNP0538593.1	915.039	1.6026	7	17	5	377.562	-3.224	0.733	65.374	-2.735	1	1	0	0.442	0.244	-1.667	-3.841	0	1	0	0	0	0	0	-0.766	0	0	-2.088	0	1	3.969	2.511	0	0	0.285	6.218
CNP0180487.0	1002.92	2.7169	19	24	0	405.765	-2.943	-0.832	73.94	-2.735	0	1	1	0.618	0.182	-4.616	-4.636	0	1	0	0	0	1	1	-0.032	0	0	0.524	0	1	2.773	-0.661	0	0	0.285	3.926
CNP0525297.1	1151.09	6.2311	26	26	0	470.335	-2.892	0.069	93.059	-2.735	0	1	1	0.036	0.374	-5.254	-5.217	0	1	0	0	0	0	1	1.69	0	0	0.428	0	1	2.482	-1.728	0	0	0.285	-10.281
CNP0525297.2	772.712	6.4462	10	16	0	317.905	-2.893	0.302	100	-2.735	0	1	1	-0.589	0.435	-2.996	-4.24	0	1	0	0	0	0	1	0.829	0	0	0.425	0	1	2.417	-1.112	0	0	0.285	-5.822
CNP0525297.3	879	-0.3013	29	21	0	354.974	-2.991	1.12	93.538	-2.735	0	1	0	-0.174	0.31	-4.14	-3.758	0	1	0	0	0	1	0	2.335	0	0	1.294	0	0	3.113	1.48	0	0	0.285	13.934
CNP0525297.4	1027.21	6.0654	8	17	5	427.359	-3.397	0.779	72.743	-2.735	1	1	0	-0.104	0.133	-2.257	-2.963	0	1	0	0	0	0	0	-0.278	0	0	-2.052	0	1	3.906	2.937	1	0	0.285	2.948
CNP0551487.1	1151.09	6.2311	26	26	0	470.335	-2.892	0.665	89.331	-2.735	0	1	1	0.029	0.374	-5.169	-5.43	0	1	0	0	0	0	1	1.883	0	0	0.436	0	1	2.482	0.477	0	0	0.285	-9.319
CNP0199424.0	772.712	6.4462	10	16	0	317.905	-2.892	0.825	100	-2.735	0	1	1	-0.213	0.386	-2.896	-4.716	0	1	0	0	0	0	1	1.053	0	0	0.406	0	1	2.474	0.001	0	0	0.285	-6.587
CNP0509389.2	1198.03	0.0066	20	28	14	477.925	-2.892	-1.208	0	-2.735	1	0	0	-0.013	0.378	-4.008	-7.868	0	0	0	0	0	0	0	-1.532	0	0	0.437	0	0	2.482	6.8	0	0	0.285	7.539
CNP0105199.1	879	-0.3013	29	21	0	354.974	-2.894	2.076	23.365	-2.735	0	1	0	0.054	0.335	-4.14	-3.416	0	1	0	0	0	1	0	2.437	0	0	0.573	0	0	2.231	1.994	0	0	0.285	10.712
CNP0417346.0	660.625	4.5745	14	15	0	270.502	-3.616	-0.468	100	-2.735	0	1	1	-0.949	0.219	-2.85	-4.199	0	1	0	1	0	0	0	1.282	0	0	0.536	0	1	3.432	0.127	0	0	0.285	1.13
CNP0048849.1	1387.56	-0.2082	41	33	0	559.713	-2.892	1.671	87.85	-2.735	1	1	0	0.024	0.352	-6.713	-4.205	0	1	0	0	0	1	0	2.35	0	0	0.467	0	0	2.455	1.207	1	0	0.285	25.6
CNP0061932.1	507.528	1.66918	6	10	2	206.594	-3.738	0.577	75.559	-2.74	1	1	1	-0.445	0.02	-0.929	-3.956	0	1	0	0	0	0	1	0.415	0	0	0.555	0	1	2.37	1.73	1	0	0.285	0.328
CNP0151916.0	395.367	3.2093	4	8	0	165.411	-4.142	1.281	100	-2.736	0	1	1	-0.354	0.201	-1.226	-3.71	0	1	1	1	1	0	1	0.486	0	0	0.461	0	1	3.19	1.065	1	0	0.285	0.604
CNP0078724.1	2085.89	11.3808	34	48	0	848.893	-2.892	-0.229	100	-2.735	0	1	1	0.011	0.381	-9.939	-7.604	0	1	0	0	0	0	0	-4.254	0	0	0.438	0	1	2.482	-9.759	0	0	0.285	-9.639
CNP0078724.2	2085.89	11.3808	34	48	0	848.893	-2.892	-0.229	100	-2.735	0	1	1	0.011	0.381	-9.939	-7.604	0	1	0	0	0	0	0	-4.254	0	0	0.438	0	1	2.482	-9.759	0	0	0.285	-9.639
DB01012	357.419	6.142	6	1	1	151.406	-3.967	0.602	87.075	-2.73	1	1	1	1.175	0.2	1.095	-1.207	0	1	1	1	0	1	0	0.911	0	0	0.147	1	1	3.261	0.274	0	0	0.285	-1.569
DB01393	361.825	3.5545	7	3	2	151.127	-4.25	0.967	88.568	-2.732	1	0	0	-0.711	0	-0.295	-2.355	1	1	0	0	0	0	0	-0.356	0	0	-0.158	0	0	2.476	1.072	1	0	0.323	-1.358
DB06287	1030.3	5.7224	10	16	4	432.617	-3.707	0.136	45.831	-2.735	1	1	1	-0.674	0.105	-2.664	-3.96	0	1	0	0	0	0	0	0.398	0	0	0.07	0	0	3.159	1.304	1	0	0.285	5.225
DB01590	958.24	6.1972	9	14	3	404.566	-4.189	0.22	50.869	-2.735	1	1	1	-0.713	0.061	-2.268	-3.491	0	1	0	0	0	0	0	0.641	0	0	-0.207	0	0	2.738	0.957	1	0	0.285	4.747
DB00035	1069.24	-4.13203	19	15	14	433.306	-2.89	-1.306	0	-2.735	1	1	0	-1.191	0.391	-3.836	-5.957	0	1	0	0	0	0	0	-0.677	0	0	0.437	0	1	2.483	4.46	1	0	0.285	14.832
DB01130	488.577	3.6993	6	8	1	205.606	-4.887	0.894	100	-3.404	1	1	1	-0.197	0.109	-0.649	-2.935	0	1	0	0	0	0	0	0.485	0	0	-1.329	0	0	3.073	1.921	0	0	0.307	1.907
DB01656	403.212	5.0309	7	4	1	157.768	-5.869	1.105	88.301	-2.898	1	1	1	-0.023	0.025	-0.117	-2.291	0	1	1	1	1	0	1	0.192	0	0	0.247	0	0	3.124	0.804	1	0	1.227	0.323
DB00166	206.332	2.7851	5	3	1	80.89	-2.89	1.583	95.821	-2.621	0	0	0	-0.85	0.349	-0.013	-1.96	0	0	0	0	0	0	0	0.228	0	0	-0.268	0	0	2.437	2.249	0	1	0.668	0.64
DB01420	344.495	4.8401	2	3	0	151.127	-5.486	1.266	98.12	-3.115	0	1	0	0.385	0.016	0.216	-2.366	0	1	0	1	0	0	0	0.655	0	0	-0.345	0	0	1.826	1.77	0	0	0.974	-0.115
DB06772	835.944	4.5678	10	14	3	349.559	-3.639	0.647	80.17	-2.735	1	1	1	0.63	0	-1.789	-3.484	0	1	0	0	0	0	1	-0.221	0	0	-0.304	0	0	3.506	3.525	1	0	0.285	-0.766
DB01599	516.857	9.9083	4	4	2	223.257	-4.575	0.979	85.044	-2.737	1	1	1	-0.309	0.026	-0.669	-0.989	0	1	0	0	1	0	0	-0.106	0	0	0.256	0	1	2.237	1.241	0	0	0.288	-2.6
DB08866	272.388	3.6092	0	2	2	120.382	-3.726	1.692	94.433	-2.795	0	0	0	0.721	0.086	0.068	-1.892	0	1	1	1	1	0	0	0.709	0	0	-0.174	0	1	2.575	1.915	0	0	1.101	0.51
DB00850	403.979	3.9427	6	5	1	170.261	-3.788	0.962	90.677	-2.746	1	1	1	2.147	0.093	0.53	-1.984	1	1	1	0	0	1	0	0.633	1	0	0.119	0	1	2.742	0.999	0	0	1.012	4.281
DB06699	1632.29	1.5147	41	18	17	681.09	-2.892	-1.753	0	-2.735	1	1	1	-0.429	0.305	-4.61	-6.562	0	1	0	0	0	0	0	-0.994	0	0	0.438	0	1	2.482	10.926	1	0	0.285	14.298
DB00883	236.136	-1.0622	4	8	0	88.221	-2.323	0.096	74.351	-2.598	0	0	0	-0.541	0.634	-1.244	-3.139	0	0	0	0	0	0	0	0.626	0	0	0.634	0	0	2.992	0.407	0	0	0.185	2.526
DB00243	427.545	2.30804	9	6	2	184.114	-2.919	1.109	92.446	-2.737	1	1	1	2.06	0.304	-1.015	-2.929	0	1	0	0	0	0	0	0.644	0	0	0.33	0	1	2.406	1.015	1	0	0.393	3.661
DB00423	241.243	0.5302	6	5	2	98.892	-1.248	0.549	60.635	-3.533	0	0	0	-0.687	0.478	-0.414	-3.204	0	0	1	0	0	0	0	0.346	0	1	1.482	0	0	2.011	2.118	0	0	0.206	2.803
DB01136	406.482	3.738	10	5	3	174.935	-3.847	1.011	90.539	-2.735	1	1	1	0.371	0	-0.862	-2.714	1	1	1	1	0	1	1	1.063	1	1	0.258	1	1	2.183	1.399	1	0	0.286	-0.405
DB00206	608.688	4.1711	8	10	1	256.173	-3.142	0.505	84.21	-2.736	1	1	1	0.948	0.283	-1.262	-3.246	0	1	0	0	0	0	1	0.46	0	0	-1.175	0	1	2.693	2.294	0	0	0.285	1.087

## Sheet: k-means clustering
	Summary statistics:
	Variable	Observations	Obs. with missing data	Obs. without missing data	Minimum	Maximum	Mean	Std. deviation
	MOL_WEIGHT	84	0	84	206.332	2085.89	927.309	521.224
	LOGP	84	0	84	-4.13203	11.3808	3.03887	3.09101
	#ROTATABLE_BONDS	84	0	84	0	92	15.4762	15.4596
	#ACCEPTORS	84	0	84	0	52	17.8571	14.3872
	#DO0RS	84	0	84	0	29	6.45238	9.34016
	SURFACE_AREA	84	0	84	80.89	848.893	379.127	206.733
	Water solubility	84	0	84	-6.331	-1.248	-3.49546	0.947804
	Caco2 permeability	84	0	84	-2.761	2.076	0.0111786	1.23731
	Intestinal absorption (human)	84	0	84	0	100	59.8803	38.4384
	Skin Permeability	84	0	84	-3.533	-2.593	-2.78304	0.175174
	P-glycoprotein substrate	84	0	84	0	1	0.702381	0.459957
	P-glycoprotein I inhibitor	84	0	84	0	1	0.619048	0.488538
	P-glycoprotein II inhibitor	84	0	84	0	1	0.547619	0.500717
	VDss (human)	84	0	84	-1.449	2.147	-0.0354167	0.695425
	Fraction unbound (human)	84	0	84	0	0.634	0.242595	0.147719
	BBB permeability	84	0	84	-9.939	1.687	-2.92155	3.00356
	CNS permeability	84	0	84	-10.261	-0.445	-4.56737	2.52537
	CYP2D6 substrate	84	0	84	0	1	0.047619	0.214238
	CYP3A4 substrate	84	0	84	0	1	0.77381	0.420877
	CYP1A2 inhibitior	84	0	84	0	1	0.119048	0.32579
	CYP2C19 inhibitior	84	0	84	0	1	0.142857	0.352029
	CYP2C9 inhibitior	84	0	84	0	1	0.047619	0.214238
	CYP2D6 inhibitior	84	0	84	0	1	0.178571	0.385293
	CYP3A4 inhibitior	84	0	84	0	1	0.297619	0.459957
	Total Clearance	84	0	84	-8.049	3.761	-0.564833	2.61808
	Renal OCT2 substrate	84	0	84	0	1	0.0595238	0.238024
	AMES toxicity	84	0	84	0	1	0.0833333	0.278045
	Max. tolerated dose (human)	84	0	84	-2.088	1.482	0.0749286	0.662989
	hERG I inhibitor	84	0	84	0	1	0.0357143	0.186691
	hERG II inhibitor	84	0	84	0	1	0.571429	0.497844
	Oral Rat Acute Toxicity (LD50)	84	0	84	0.89	4.133	2.65079	0.527085
	Oral Rat Chronic Toxicity (LOAEL)	84	0	84	-9.759	22.056	3.74254	6.24785
	Hepatotoxicity	84	0	84	0	1	0.392857	0.491319
	Skin Sensitisation	84	0	84	0	1	0.0119048	0.109109
	<i>T.Pyriformis</i> toxicity	84	0	84	0.185	1.227	0.340929	0.18399
	Min0w toxicity	84	0	84	-10.281	25.6	5.67573	9.43971
	Optimization summary:
	Repetition	Iteration	Initial within-class variance	Final within-class variance	ln(Determinant(W))
	1	3	300556	16760.5	111.388
	2	3	291550	18056.5	112.114
	3	3	318896	17774	111.732
	4	3	315323	17609.2	112.078
	5	3	325675	17985.6	111.907
	6	3	324297	16272.2	110.808
	7	3	326681	16272.2	110.808
	8	3	315563	16859.5	111.55
	9	3	295690	18348.6	112.008
	10	3	292827	17774	111.732
	Statistics for each iteration:
	Iteration	Within-class variance	Trace(W)	ln(Determinant(W))	Wilks' Lambda
	0	326681	2.58078e+07	118.036	0.139042
	1	28283.6	2.23441e+06	112.585	0.000596966
	2	16272.2	1.2855e+06	110.808	0.000100928
	3	16272.2	1.2855e+06	110.808	0.000100928
	Variance decomposition for the optimal classification:
		Absolute	Percent
	Within-class	16272.2	0.0513982
	Between-classes	300318	0.948602
	Total	316590	1
	Initial class centroids:
	Class	MOL_WEIGHT	LOGP	#ROTATABLE_BONDS	#ACCEPTORS	#DO0RS	SURFACE_AREA	Water solubility	Caco2 permeability	Intestinal absorption (human)	Skin Permeability	P-glycoprotein substrate	P-glycoprotein I inhibitor	P-glycoprotein II inhibitor	VDss (human)	Fraction unbound (human)	BBB permeability	CNS permeability	CYP2D6 substrate	CYP3A4 substrate	CYP1A2 inhibitior	CYP2C19 inhibitior	CYP2C9 inhibitior	CYP2D6 inhibitior	CYP3A4 inhibitior	Total Clearance	Renal OCT2 substrate	AMES toxicity	Max. tolerated dose (human)	hERG I inhibitor	hERG II inhibitor	Oral Rat Acute Toxicity (LD50)	Oral Rat Chronic Toxicity (LOAEL)	Hepatotoxicity	Skin Sensitisation	<i>T.Pyriformis</i> toxicity	Min0w toxicity
	1	975.683	2.88645	11.3	21.7	7.7	395.026	-3.6154	-0.4715	50.1244	-2.8194	0.7	0.6	0.5	-0.2852	0.2286	-3.5162	-5.1557	0	0.7	0	0	0	0.1	0.4	-1.3522	0	0.1	0.0271	0	0.5	2.5448	5.4363	0.3	0	0.2911	5.7477
	2	1020.14	2.63242	16.3182	19.0909	6.22727	418.565	-3.53723	0.0632273	58.4883	-2.78905	0.863636	0.681818	0.545455	-0.0460455	0.226864	-3.13977	-4.57123	0	0.818182	0.0454545	0.0909091	0	0.181818	0.136364	-0.516045	0	0	-0.224818	0.0454545	0.5	2.87868	3.02564	0.409091	0	0.2895	6.98291
	3	902.973	3.03848	18.7273	15.9091	6.72727	370.501	-3.74227	0.102455	59.9954	-2.7595	0.636364	0.636364	0.545455	0.003	0.246773	-2.55673	-4.59323	0.0454545	0.818182	0.181818	0.272727	0.0909091	0.227273	0.5	-0.178636	0.0909091	0.136364	0.0875909	0	0.681818	2.59968	3.62105	0.590909	0	0.377182	5.541
	4	892.614	3.45371	15.7647	17.5882	6.17647	364.632	-3.28724	0.173471	67.1382	-2.75235	0.588235	0.647059	0.588235	0.054	0.243824	-3.008	-4.39112	0.117647	0.764706	0.176471	0.117647	0.117647	0.235294	0.294118	-0.629353	0.117647	0.0588235	0.342706	0.0588235	0.647059	2.67571	3.69718	0.176471	0.0588235	0.392706	5.36712
	5	819.555	3.30215	11.3846	16.4615	5.76923	333.712	-3.18715	-0.0723077	60.0546	-2.82485	0.692308	0.461538	0.538462	-0.00723077	0.271308	-2.59915	-4.295	0.0769231	0.692308	0.153846	0.153846	0	0.0769231	0.153846	-0.610923	0.0769231	0.153846	0.247385	0.0769231	0.461538	2.40054	3.91777	0.384615	0	0.337231	4.03977
	Class centroids:
	Class	MOL_WEIGHT	LOGP	#ROTATABLE_BONDS	#ACCEPTORS	#DO0RS	SURFACE_AREA	Water solubility	Caco2 permeability	Intestinal absorption (human)	Skin Permeability	P-glycoprotein substrate	P-glycoprotein I inhibitor	P-glycoprotein II inhibitor	VDss (human)	Fraction unbound (human)	BBB permeability	CNS permeability	CYP2D6 substrate	CYP3A4 substrate	CYP1A2 inhibitior	CYP2C19 inhibitior	CYP2C9 inhibitior	CYP2D6 inhibitior	CYP3A4 inhibitior	Total Clearance	Renal OCT2 substrate	AMES toxicity	Max. tolerated dose (human)	hERG I inhibitor	hERG II inhibitor	Oral Rat Acute Toxicity (LD50)	Oral Rat Chronic Toxicity (LOAEL)	Hepatotoxicity	Skin Sensitisation	<i>T.Pyriformis</i> toxicity	Min0w toxicity	Sum of weights	Within-class variance
	1	510.205	4.70861	5.94444	6.83333	1.22222	217.326	-4.55783	0.587833	88.1197	-2.89022	0.777778	0.722222	0.611111	0.1385	0.103278	-0.457167	-2.58656	0	1	0.0555556	0.166667	0.0555556	0.166667	0.277778	0.516278	0.111111	0.166667	-0.354333	0.0555556	0.388889	2.72344	1.38272	0.277778	0	0.350833	0.384722	18	3173.14
	2	793.157	2.36935	10.5556	14.2778	2.77778	328.346	-3.33172	0.479	64.1061	-2.74033	0.722222	0.777778	0.388889	-0.192222	0.226389	-2.10872	-3.7075	0	1	-4.31753e-17	0.0555556	2.46716e-17	0.111111	0.166667	0.418222	0	0	-0.0202778	0	0.333333	2.83439	2.20111	0.333333	1.23358e-17	0.285	3.01222	18	9478.03
	3	328.926	3.1326	5.42857	4.21429	1.35714	136.53	-3.69336	0.982	83.7976	-2.81679	0.5	0.428571	0.357143	0.0416429	0.221	-0.190286	-2.50943	0.214286	0.642857	0.642857	0.571429	0.214286	0.357143	0.357143	0.633643	0.214286	0.285714	0.152286	0.142857	0.428571	2.42543	1.29421	0.428571	0.0714286	0.535929	0.790786	14	6335.83
	4	1157.39	2.38804	24.3529	21.8235	5.52941	472.565	-2.98447	0.0455882	46.2643	-2.735	0.647059	0.882353	0.352941	-0.0602941	0.298529	-3.87218	-4.95688	0	0.941176	0	0	0	0.294118	0.294118	0.372765	0	1.30614e-17	0.203235	0	0.764706	2.73241	1.91388	0.647059	0	0.285	6.41882	17	23057
	5	1773.7	2.55346	30.1765	40.5882	21	710.563	-2.892	-1.92865	19.4248	-2.735	0.823529	0.235294	1	-0.0921176	0.369118	-7.69018	-8.88041	0.0588235	0.235294	0	0	0	0	0.411765	-4.675	0	0	0.438235	0	0.941176	2.48341	11.7182	0.294118	0	0.285	17.3779	17	38697.1
	Distances between the class centroids:
		1	2	3	4	5
	1	0	305.06	198.548	697.414	1359.07
	2	305.06	0	502.827	392.495	1054.21
	3	198.548	502.827	0	895.218	1556.88
	4	697.414	392.495	895.218	0	661.899
	5	1359.07	1054.21	1556.88	661.899	0
	Central objects:
	Class	MOL_WEIGHT	LOGP	#ROTATABLE_BONDS	#ACCEPTORS	#DO0RS	SURFACE_AREA	Water solubility	Caco2 permeability	Intestinal absorption (human)	Skin Permeability	P-glycoprotein substrate	P-glycoprotein I inhibitor	P-glycoprotein II inhibitor	VDss (human)	Fraction unbound (human)	BBB permeability	CNS permeability	CYP2D6 substrate	CYP3A4 substrate	CYP1A2 inhibitior	CYP2C19 inhibitior	CYP2C9 inhibitior	CYP2D6 inhibitior	CYP3A4 inhibitior	Total Clearance	Renal OCT2 substrate	AMES toxicity	Max. tolerated dose (human)	hERG I inhibitor	hERG II inhibitor	Oral Rat Acute Toxicity (LD50)	Oral Rat Chronic Toxicity (LOAEL)	Hepatotoxicity	Skin Sensitisation	<i>T.Pyriformis</i> toxicity	Min0w toxicity
	1 (CNP0427543.1)	506.724	5.3914	8	6	2	217.963	-4.876	1.008	93.041	-3.361	1	1	0	0.131	0.204	-0.213	-3.301	0	1	0	0	0	0	0	0.845	0	0	-0.688	0	0	2.718	1.622	0	0	0.296	0.69
	2 (CNP0266316.1)	792.916	3.5223	2	15	3	327.914	-4.121	0.425	80.093	-2.733	1	1	1	0.456	0.207	-1.911	-3.018	0	1	0	0	0	0	0	-0.139	0	0	-0.454	0	0	3.847	1.778	0	0	0.285	6.233
	3 (DB01420)	344.495	4.8401	2	3	0	151.127	-5.486	1.266	98.12	-3.115	0	1	0	0.385	0.016	0.216	-2.366	0	1	0	1	0	0	0	0.655	0	0	-0.345	0	0	1.826	1.77	0	0	0.974	-0.115
	4 (CNP0578185.1)	1177.39	4.5718	12	21	6	486.057	-3.069	0.628	58.152	-2.735	1	1	1	0.335	0.231	-2.826	-3.967	0	1	0	0	0	0	0	-0.12	0	0	-1.004	0	1	4.133	2.233	1	0	0.285	5.263
	5 (CNP0271940.1)	1725.22	2.7712	17	48	27	676.795	-2.892	-2.362	0	-2.735	1	0	1	0.011	0.381	-8.388	-9.661	0	0	0	0	0	0	1	-6.876	0	0	0.438	0	1	2.482	18.233	0	0	0.285	22.903
	Distances between the central objects:
		1 (CNP0427543.1)	2 (CNP0266316.1)	3 (DB01420)	4 (CNP0578185.1)	5 (CNP0271940.1)
	1 (CNP0427543.1)	0	307.12	175.688	723.311	1306.66
	2 (CNP0266316.1)	307.12	0	482.567	416.488	999.96
	3 (DB01420)	175.688	482.567	0	898.892	1482.01
	4 (CNP0578185.1)	723.311	416.488	898.892	0	584.619
	5 (CNP0271940.1)	1306.66	999.96	1482.01	584.619	0
	Results by class:
	Class	1	2	3	4	5
	Objects	18	18	14	17	17
	Sum of weights	18	18	14	17	17
	Within-class variance	3173.14	9478.03	6335.83	23057	38697.1
	Minimum distance to centroid	6.71549	18.583	26.2003	29.8385	64.898
	Average distance to centroid	47.2654	82.013	70.7842	129.861	166.341
	Maximum distance to centroid	106.042	182.377	135.198	251.256	353.39
		Astemizole	Docetaxel	Flortaucipir F-18	CNP0449680.1	CNP0267855.1
		CNP0504067.0	Paclitaxel	Lansoprazole	CNP0492610.1	CNP0267855.2
		CNP0560502.0	CNP0126636.1	CNP0111317.1	CNP0598400.0	CNP0115161.1
		CNP0195295.1	CNP0126636.2	CNP0151916.0	CNP0571478.1	CNP0271940.1
		CNP0195295.2	CNP0266316.1	DB01012	CNP0491847.1	CNP0144759.1
		CNP0195295.3	CNP0168057.1	DB01393	CNP0285895.1	CNP0144759.2
		CNP0532732.0	CNP0297394.1	DB01656	CNP0313376.1	CNP0144759.3
		CNP0581434.0	CNP0297394.2	DB00166	CNP0578185.1	CNP0399889.1
		CNP0427543.1	CNP0574550.1	DB01420	CNP0291861.1	CNP0399889.2
		CNP0135438.1	CNP0493035.1	DB08866	CNP0180487.0	CNP0271195.1
		CNP0327834.1	CNP0538593.1	DB00850	CNP0525297.1	CNP0425508.1
		CNP0359990.1	CNP0525297.2	DB00883	CNP0525297.4	CNP0426456.1
		CNP0072358.1	CNP0525297.3	DB00423	CNP0551487.1	CNP0580557.0
		CNP0061932.1	CNP0199424.0	DB01136	CNP0509389.2	CNP0357360.0
		DB01130	CNP0105199.1		CNP0048849.1	CNP0078724.1
		DB01599	CNP0417346.0		DB06287	CNP0078724.2
		DB00243	DB01590		DB00035	DB06699
		DB00206	DB06772
	Results by object:
	Observation	Class	Distance to centroid
	CNP0427543.1	1	6.71549
	DB01599	1	11.9597
	CNP0532732.0	1	13.9262
	CNP0061932.1	1	17.4937
	CNP0581434.0	1	22.3807
	CNP0135438.1	1	26.8969
	DB01130	1	27.456
	CNP0560502.0	1	33.8219
	CNP0327834.1	1	54.5672
	Astemizole	1	54.8702
	CNP0504067.0	1	55.8472
	CNP0359990.1	1	58.4862
	CNP0072358.1	1	63.8684
	CNP0195295.1	1	69.0176
	CNP0195295.2	1	69.0176
	CNP0195295.3	1	69.0176
	DB00243	1	89.3916
	DB00206	1	106.042
	CNP0266316.1	2	18.583
	Docetaxel	2	22.9372
	CNP0168057.1	2	39.1029
	CNP0525297.2	2	44.003
	CNP0199424.0	2	44.1009
	CNP0574550.1	2	45.3285
	CNP0493035.1	2	46.0555
	DB06772	2	50.6337
	Paclitaxel	2	67.7164
	CNP0126636.1	2	79.7828
	CNP0126636.2	2	79.7828
	CNP0525297.3	2	97.346
	CNP0105199.1	2	101.05
	CNP0538593.1	2	131.619
	CNP0297394.1	2	138.346
	CNP0297394.2	2	138.346
	CNP0417346.0	2	149.124
	DB01590	2	182.377
	DB01420	3	26.2003
	DB01012	3	32.8554
	DB01393	3	36.5032
	Lansoprazole	3	41.0776
	DB08866	3	60.0862
	CNP0111317.1	3	62.8998
	Flortaucipir F-18	3	70.962
	CNP0151916.0	3	74.4079
	DB01656	3	77.497
	DB00850	3	82.7144
	DB01136	3	86.9931
	DB00423	3	98.3206
	DB00883	3	105.264
	DB00166	3	135.198
	CNP0578185.1	4	29.8385
	CNP0551487.1	4	47.1303
	CNP0525297.1	4	50.9688
	CNP0449680.1	4	54.4694
	CNP0509389.2	4	63.2275
	CNP0285895.1	4	86.1869
	DB00035	4	108.279
	CNP0598400.0	4	116.362
	CNP0291861.1	4	119.252
	DB06287	4	134.187
	CNP0525297.4	4	141.498
	CNP0313376.1	4	148.069
	CNP0180487.0	4	170.786
	CNP0491847.1	4	218.661
	CNP0492610.1	4	233.732
	CNP0571478.1	4	233.732
	CNP0048849.1	4	251.256
	CNP0271940.1	5	64.898
	CNP0115161.1	5	65.0126
	CNP0399889.1	5	65.1064
	CNP0399889.2	5	65.1064
	CNP0271195.1	5	65.2543
	CNP0267855.1	5	111.017
	CNP0267855.2	5	111.017
	DB06699	5	148.082
	CNP0426456.1	5	151.212
	CNP0357360.0	5	163.891
	CNP0425508.1	5	166.257
	CNP0144759.1	5	225.22
	CNP0144759.2	5	225.22
	CNP0144759.3	5	225.22
	CNP0580557.0	5	268.503
	CNP0078724.1	5	353.39
	CNP0078724.2	5	353.39

## Sheet: Total Score 2 ranking
Compound ID	Amplitude	S/N	Drug Score	Total Score	F	Class	Distance to centroid	Total score 2
CNP0427543.1	3.50803	37.8452	0.318055	12.0369	0.167	1	6.71549	5.63551
CNP0061932.1	2.42416	38.159	0.365668	13.9535	0.435	1	17.4937	2.18131
CNP0135438.1	3.02339	39.19	0.300212	11.7653	0.167	1	26.8969	1.45705
CNP0532732.0	0.5916	16.8757	0.461918	7.7952	0.08	1	13.9262	1.21179
CNP0581434.0	0.914	18.8845	0.411552	7.77196	0.08	1	22.3807	0.843783
CNP0327834.1	2.50137	36.2093	0.322438	11.6753	0.167	1	54.5672	0.663571
CNP0560502.0	0.94469	20.8465	0.403955	8.42103	0.08	1	33.8219	0.61636
CNP0359990.1	3.04876	34.4367	0.316433	10.8969	0.167	1	58.4862	0.5888
CNP0504067.0	2.69306	27.5146	0.423587	11.6548	0.08	1	55.8472	0.492676
CNP0072358.1	1.56251	29.1654	0.373213	10.8849	0.167	1	63.8684	0.456648
CNP0195295.1	1.73741	22.269	0.373435	8.31603	0.08	1	69.0176	0.322657
CNP0195295.2	1.73741	22.269	0.373435	8.31603	0.08	1	69.0176	0.322657
CNP0195295.3	1.73741	22.269	0.373435	8.31603	0.08	1	69.0176	0.322657
CNP0297394.2	3.15932	31.3039	0.355757	11.1366	0.167	2	138.346	0.226273
CNP0297394.1	3.15932	31.3039	0.355757	11.1366	0.167	2	138.346	0.226273
CNP0417346.0	4.44435	36.208	0.395972	14.3374	0.435	2	149.124	0.242804
CNP0538593.1	3.96833	33.609	0.403861	13.5734	0.341	2	131.619	0.255351
CNP0126636.2	2.04621	22.2079	0.387137	8.59749	0.08	2	79.7828	0.278354
CNP0126636.1	2.04621	22.2079	0.387137	8.59749	0.08	2	79.7828	0.278354
CNP0525297.3	6.12899	37.8186	0.35206	13.3144	0.341	2	97.346	0.388497
CNP0105199.1	15.3904	73.538	0.199091	14.6407	0.435	2	101.05	0.727741
CNP0493035.1	4.37475	24.4605	0.482007	11.7901	0.333	2	46.0555	0.53111
CNP0574550.1	4.46071	24.8369	0.482007	11.9716	0.333	2	45.3285	0.54793
CNP0525297.2	6.12899	37.8186	0.35206	13.3144	0.341	2	44.003	0.859455
CNP0168057.1	4.98946	35.856	0.345029	12.3714	0.167	2	39.1029	0.916965
CNP0199424.0	6.89854	48.9195	0.312082	15.2669	0.435	2	44.1009	1.10926
CNP0266316.1	4.27897	33.722	0.384931	12.9806	0.167	2	18.583	1.81467
CNP0111317.1	1.08345	21.701	0.350324	7.60237	0.08	3	62.8998	0.345009
CNP0151916.0	2.41066	37.6099	0.349215	13.1339	0.435	3	74.4079	0.505456
CNP0551487.1	16.0579	80.2087	0.238926	19.164	0.435	4	47.1303	1.70185
CNP0578185.1	6.39618	32.0514	0.443659	14.2199	0.341	4	29.8385	1.07416
CNP0525297.1	6.12899	37.8186	0.35206	13.3144	0.341	4	50.9688	0.741996
CNP0449680.1	6.37951	30.72	0.35436	10.8859	0.167	4	54.4694	0.563985
CNP0509389.2	3.92528	34.6086	0.434754	15.0463	0.435	4	63.2275	0.547367
CNP0285895.1	8.68994	43.5842	0.387729	16.8988	0.341	4	86.1869	0.505694
CNP0291861.1	6.25785	39.1064	0.350141	13.6928	0.341	4	119.252	0.327932
CNP0048849.1	26.4727	80.3243	0.174197	13.9922	0.435	4	251.256	0.319691
CNP0313376.1	8.34496	42.9529	0.370435	15.9113	0.341	4	148.069	0.290086
CNP0525297.4	6.12899	37.8186	0.35206	13.3144	0.341	4	141.498	0.267274
CNP0598400.0	5.28339	29.8102	0.391643	11.6749	0.333	4	116.362	0.256185
CNP0180487.0	5.74512	36.7896	0.362787	13.3468	0.341	4	170.786	0.215414
CNP0492610.1	6.6601	45.5939	0.265522	12.1062	0.333	4	233.732	0.195069
CNP0491847.1	5.6254	39.1878	0.255595	10.0162	0.333	4	218.661	0.179217
CNP0571478.1	5.53395	38.7741	0.265522	10.2954	0.333	4	233.732	0.165891
CNP0115161.1	5.96389	48.036	0.338886	16.2787	0.194	5	65.0126	0.738872
CNP0271940.1	6.0078	47.1666	0.332809	15.6975	0.194	5	64.898	0.726781
CNP0399889.1	5.28587	42.0429	0.338886	14.2478	0.194	5	65.1064	0.645757
CNP0399889.2	5.28587	42.0429	0.338886	14.2478	0.194	5	65.1064	0.645757
CNP0271195.1	5.09783	39.0668	0.332809	13.0018	0.194	5	65.2543	0.598686
CNP0267855.1	7.15267	54.7695	0.341619	18.7103	0.194	5	111.017	0.493343
CNP0267855.2	7.15267	54.7695	0.341619	18.7103	0.194	5	111.017	0.493343
CNP0144759.1	3.8288	32.9508	0.463956	15.2877	0.194	5	225.22	0.146305
CNP0144759.2	3.8288	32.9508	0.463956	15.2877	0.194	5	225.22	0.146305
CNP0144759.3	3.8288	32.9508	0.463956	15.2877	0.194	5	225.22	0.146305
CNP0580557.0	79.8827	108.701	0.120457	13.0938	0.333	5	268.503	0.404841
CNP0426456.1	7.35555	40.4095	0.382365	15.4512	0.333	5	151.212	0.267237
CNP0425508.1	8.05391	41.7191	0.386084	16.1071	0.333	5	166.257	0.250932
CNP0357360.0	7.96913	39.012	0.255595	9.97125	0.333	5	163.891	0.238036
CNP0078724.1	20.8988	53.4832	0.244763	13.0907	0.435	5	353.39	0.151343
CNP0078724.2	20.8988	53.4832	0.244763	13.0907	0.435	5	353.39	0.151343
